# Supplementary material for: A cross-environment comparison of nontuberculous mycobacterial diversity
Source: Appl Environ Microbiol. 2025 Dec 8;92(1):e01552-25. doi: 10.1128/aem.01552-25 (PMC12838349; doi:10.1128/aem.01552-25)
Supplement: Table S1 — Surface water collection site metadata. [file aem.01552-25-s0002.csv]

Supplementary Table 1: USGS surface water collection site metadata
Sample_ID	Site_ID	Site_Name	Site_Type	City	State	Latitude	Longitude	Sample_Collection_Date	Sample_Collection_Time	DI_Wash_Volume	Sample_Flowthrough
AK_TalkRiver_10_06	15292700	Talkeetna River	Reference	Talkeetna	Alaska	62.3464388	-150.019201	6-Oct-22	14:00	2.5L	1.5L
AK_TalkRiver_08_10	15292700	Talkeetna River	Reference	Talkeetna	Alaska	62.3464388	-150.019201	10-Aug-22	16:00	3L	1L
AK_YukRiver_08_23	15565447	Yukon River	Coastal Rivers	Pilot Station	Alaska	61.9336866	-162.8829356	23-Aug-22	11:40	2L	3.2L
AK_YukRiver_07_13	15565447	Yukon River	Coastal Rivers	Pilot Station	Alaska	61.9336866	-162.8829356	13-Jul-22	14:50	3L	4L
AK_YukRiver_09_13	15565447	Yukon River	Coastal Rivers	Pilot Station	Alaska	61.9336866	-162.8829356	13-Sep-22	11:30	2L	3.2L
OH_MaumRiver_07_13	4193500	Maumee River	Large Inland Rivers	Waterville	Ohio	41.5000526	-83.7127145	13-Jul-22	10:30	2L	1L
OH_MaumRiver_07_27	4193500	Maumee River	Large Inland Rivers	Waterville	Ohio	41.5000526	-83.7127145	27-Jul-22		2L	1L
OH_MaumRiver_08_11	4193500	Maumee River	Large Inland Rivers	Waterville	Ohio	41.5000526	-83.7127145	11-Aug-22	12:00	2L	1L
OH_MaumRiver_08_31	4193500	Maumee River	Large Inland Rivers	Waterville	Ohio	41.5000526	-83.7127145	31-Aug-22	10:30	2L	1L
OH_MaumRiver_09_21	4193500	Maumee River	Large Inland Rivers	Waterville	Ohio	41.5000526	-83.7127145	21-Sep-22	11:30	2L	1L
OH_MaumRiver_10_19	4193500	Maumee River	Large Inland Rivers	Waterville	Ohio	41.5000526	-83.7127145	19-Oct-22	11:30	2L	1L
PR_RioCerrillos_08_16	50113800	RIO CERRILLOS ABV LAGO CERRILLOS	Stream	Ponce Municipio	Puerto Rico	18.11480247	-66.6045061	16-Aug-22	11:20	2L	1.5L
PR_RioGrande_08_09	50055000	RIO GRANDE DE LOIZA AT CAGUAS	Stream	Caguas	Puerto Rico	18.24070482	-66.00919819	9-Aug-22	12:30	2L	1.5L
OH_GrandRiver_10_18	4212100	Grand River	Stream	Painesville	Ohio	41.7189339	-81.2278789	18-Oct-22	9:15	2L	500mL
PR_RioPiedras_08_10	50049100	RIO PIEDRAS AT HATO REY	Stream	Hato Rey	Puerto Rico	18.4075533	-66.06894369	10-Aug-22	9:45	2L	1L
PR_RioPlata_08_11	50046000	RIO DE LA PLATA AT HWY 2	Stream	Toa Alta	Puerto Rico	18.40959249	-66.26057109	11-Aug-22	9:25	2L	1.5L
KS_KansasRiver_07_06_A	6892350	Kansas River	Large Inland Rivers	DeSoto	Kansas	38.9833375	-94.9646893	6-Jul-22	10:21	2L	1.45L
KS_KansasRiver_07_06_B	6892350	Kansas River	Large Inland Rivers	DeSoto	Kansas	38.9833375	-94.9646893	6-Jul-22	10:20	2L	1.45L
KS_KansasRiver_07_19	6892350	Kansas River	Large Inland Rivers	DeSoto	Kansas	38.9833375	-94.9646893	19-Jul-22	10:00	2L	1.3L
KS_KansasRiver_08_16	6892350	Kansas River	Large Inland Rivers	DeSoto	Kansas	38.9833375	-94.9646893	16-Aug-22	10:40	2L	1.45L
KS_KansasRiver_09_07	6892350	Kansas River	Large Inland Rivers	DeSoto	Kansas	38.9833375	-94.9646893	7-Sep-22	10:00	2L	1.45L
KS_KansasRiver_10_25	6892350	Kansas River	Large Inland Rivers	DeSoto	Kansas	38.9833375	-94.9646893	25-Oct-22	10:50	2L	1.45L
NCal_MarForkRiver_07_19	11206820	Marble Fork Kaweah River	Reference	Kaweah	Northern California	36.61167	-118.70167	19-Jul-22	14:30	350mL	1.5L
NCal_MarForkRiver_08_30	11206820	Marble Fork Kaweah River	Reference	Kaweah	Northern California	36.61167	-118.70167	30-Aug-22	13:45	325mL	1.5L
NCal_MarForkRiver_09_20	11206820	Marble Fork Kaweah River	Reference	Kaweah	Northern California	36.61167	-118.70167	20-Sep-22	13:30	240mL	1.3L
NCal_MarForkRiver_09_27	11206820	Marble Fork Kaweah River	Reference	Kaweah	Northern California	36.61167	-118.70167	27-Sep-22	14:45	300mL	1.325L
Ncal_MarForkRiver_10_18	11206820	Marble Fork Kaweah River	Reference	Kaweah	Northern California	36.61167	-118.70167	18-Oct-22	12:08	200mL	1.3L
WI_PoppleRiver_07_14	4063700	Popple River	Reference	Fence	Wisconsin	45.7636111	-88.4636111	14-Jul-22	10:00	2L	1.1L
WI_PoppleRiver_08_02	4063700	Popple River	Reference	Fence	Wisconsin	45.7636111	-88.4636111	2-Aug-22	11:30	2L	1.1L
WI_PoppleRiver_09_01	4063700	Popple River	Reference	Fence	Wisconsin	45.7636111	-88.4636111	1-Sep-22	9:45	2L	1L
WI_PoppleRiver_09_21	4063700	Popple River	Reference	Fence	Wisconsin	45.7636111	-88.4636111	21-Sep-22	12:00	2L	1L
WI_PoppleRiver_10_03	4063700	Popple River	Reference	Fence	Wisconsin	45.7636111	-88.4636111	3-Oct-22	13:15	2L	900mL
WI_PoppleRiver_10_19	4063700	Popple River	Reference	Fence	Wisconsin	45.7636111	-88.4636111	19-Oct-22	10:30	2L	1L
TN_LittleRiver_NoDate	3497300	Little River	Reference	Townsend	Tennessee	35.66453328	-83.7112821			2L	1.5L
TN_LittleRiver_07_20	3497300	Little River	Reference	Townsend	Tennessee	35.66453328	-83.7112821	20-Jul-22		2L	1L
TN_LittleRiver_07_25	3497300	Little River	Reference	Townsend	Tennessee	35.66453328	-83.7112821	25-Jul-22		2L	2L
TN_LittleRiver_08_22	3497300	Little River	Reference	Townsend	Tennessee	35.66453328	-83.7112821	22-Aug-22		2L	2L
TN_LittleRiver_09_12	3497300	Little River	Reference	Townsend	Tennessee	35.66453328	-83.7112821	12-Sep-22		2L	1.5L
TN_LittleRiver_10_03	3497300	Little River	Reference	Townsend	Tennessee	35.66453328	-83.7112821	3-Oct-22		2L	1.8L
TN_LittleRiver_10_17	3497300	Little River	Reference	Townsend	Tennessee	35.66453328	-83.7112821	17-Oct-22		2L	1.2L
WY_PineCreek_07_19	9196500	Pine Creek	Reference	Fremont Lake	Wyoming	43.02705556	-109.7735278	19-Jul-22	14:15	2L	1.5L
WY_PineCreek_08_30_A	9196500	Pine Creek	Reference	Fremont Lake	Wyoming	43.02705556	-109.7735278	30-Aug-22	14:45	2L	1.5L
WY_PineCreek_08_30_B	9196500	Pine Creek	Reference	Fremont Lake	Wyoming	43.02705556	-109.7735278	30-Aug-22	15:00	2L	1.5L
WY_PineCreek_10_21	9196500	Pine Creek	Reference	Fremont Lake	Wyoming	43.02705556	-109.7735278	21-Oct-22	10:30	2L	1.5L
NE_ElkhornRiver_07_25	6800500	Elkhorn River	Large Inland Rivers	Waterloo	Nebraska	41.2933333	-96.2838889	25-Jul-22	11:00	2L	1.5L
NE_ElkhornRiver_08_10	6800500	Elkhorn River	Large Inland Rivers	Waterloo	Nebraska	41.2933333	-96.2838889	10-Aug-22	9:50	2L	1.5L
NE_ElkhornRiver_08_24_A	6800500	Elkhorn River	Large Inland Rivers	Waterloo	Nebraska	41.2933333	-96.2838889	24-Aug-22	10:00	2L	1.5L
NE_ElkhornRiver_08_24_B	6800500	Elkhorn River	Large Inland Rivers	Waterloo	Nebraska	41.2933333	-96.2838889	24-Aug-22	10:07	2L	1.5L
NE_ElkhornRiver_10_12	6800500	Elkhorn River	Large Inland Rivers	Waterloo	Nebraska	41.2933333	-96.2838889	12-Oct-22	11:50	2L	1.5L
NE_DismalRiver_07_26	6775900	Dismal River	Reference	Thedford	Nebraska	41.7786111	-100.5252778	26-Jul-22	11:30	2L	1.3L
NE_DismalRiver_08_25_A	6775900	Dismal River	Reference	Thedford	Nebraska	41.7786111	-100.5252778	25-Aug-22	13:20	2L	1.3L
NE_DismalRiver_08_25_B	6775900	Dismal River	Reference	Thedford	Nebraska	41.7786111	-100.5252778	25-Aug-22	13:20	2L	1.3L
NE_DismalRiver_10_19	6775900	Dismal River	Reference	Thedford	Nebraska	41.7786111	-100.5252778	19-Oct-22	11:30	2L	1.3L
NE_PlatteRiver_09_06	6796500	Platte River	Stream	Leshara	Nebraska	41.32	-96.4038889	6-Sep-22	10:40	2L	750mL
NE_MissouriRiver_08_08	4.11636E+14	Missouri River at Freedom Park	Stream	Omaha	Nebraska	41.27677778	-95.8985833	8-Aug-22	10:30	2L	500mL
NE_MissouriRiver_08_16	4.11636E+14	Missouri River at Freedom Park	Stream	Omaha	Nebraska	41.27677778	-95.8985833	16-Aug-22	11:20	2L	750mL
NE_MissouriRiver_09_21	4.11636E+14	Missouri River at Freedom Park	Stream	Omaha	Nebraska	41.27677778	-95.8985833	21-Sep-22	11:00	2L	500mL
NE_MIssouriRiver_10_19	4.11636E+14	Missouri River at Freedom Park	Stream	Omaha	Nebraska	41.27677778	-95.8985833	19-Oct-22	11:10	2L	500mL
IA_MissouriRiver_08_08	6610505	Missouri River	Stream	Council Bluffs	Iowa	41.18916667	-95.8625	8-Aug-22	11:30	2L	500mL
IA_MissouriRiver_08_16	6610505	Missouri River	Stream	Council Bluffs	Iowa	41.18916667	-95.8625	16-Aug-22	12:30	2L	750mL
IA_MissouriRiver_09_21	6610505	Missouri River	Stream	Council Bluffs	Iowa	41.18916667	-95.8625	21-Sep-22	12:00	2L	500mL
IA_MissouriRiver_10_15	6610505	Missouri River	Stream	Council Bluffs	Iowa	41.18916667	-95.8625	15-Oct-22	12:30	2L	1L
IA_MissouriRiver_10_19	6610505	Missouri River	Stream	Council Bluffs	Iowa	41.18916667	-95.8625	19-Oct-22	12:37	2L	1L
SCal_SantaAnaRiver_07_25	11074000	Santa Ana River	Coastal Rivers	Prado Dam	Southern California	33.88334875	-117.6453296	25-Jul-22	14:00	2L	1.3L
SCal_SantaAnaRiver_08_16	11074000	Santa Ana River	Coastal Rivers	Prado Dam	Southern California	33.88334875	-117.6453296	16-Aug-22	14:20	2L	1.3L
SCal_SantaAnaRiver_09_07	11074000	Santa Ana River	Coastal Rivers	Prado Dam	Southern California	33.88334875	-117.6453296	7-Sep-22	10:00	2L	1.3L
SCal_SantaAnaRiver_10_19	11074000	Santa Ana River	Coastal Rivers	Prado Dam	Southern California	33.88334875	-117.6453296	19-Oct-22	11:50	2L	1.3L
WA_State_YakimaRiver_07_12	12510500	Yakima River	Large Inland Rivers	Kiona	Washington	46.25346748	-119.4780794	12-Jul-22	6:30	2L	1.13L
WA_State_YakimaRiver_07_20	12510500	Yakima River	Large Inland Rivers	Kiona	Washington	46.25346748	-119.4780794	20-Jul-22	6:40	2L	1L
WA_State_YakimaRiver_08_17	12510500	Yakima River	Large Inland Rivers	Kiona	Washington	46.25346748	-119.4780794	17-Aug-22	7:00	2L	950mL
WA_State_YakimaRiver_08_29	12510500	Yakima River	Large Inland Rivers	Kiona	Washington	46.25346748	-119.4780794	29-Aug-22	7:00	2L	950mL
WA_State_YakimaRiver_09_08	12510500	Yakima River	Large Inland Rivers	Kiona	Washington	46.25346748	-119.4780794	8-Sep-22	6:30	2L	950mL
WA_State_GrangerDrain_07_12	12505450	Granger Drain	Agriculture	Granger	Washington	46.34346299	-120.186995	12-Jul-22	8:30	2L	1.13L
WA_State_GrangerDrain_07_06	12505450	Granger Drain	Agriculture	Granger	Washington	46.34346299	-120.186995	6-Jul-22	7:10	2L	1.5L
WA_State_GrangerDrain_07_20	12505450	Granger Drain	Agriculture	Granger	Washington	46.34346299	-120.186995	20-Jul-22	9:00	2L	950mL
WA_State_GrangerDrain_08_09	12505450	Granger Drain	Agriculture	Granger	Washington	46.34346299	-120.186995	9-Aug-22	8:30	2L	950mL
WA_State_GrangerDrain_08_24	12505450	Granger Drain	Agriculture	Granger	Washington	46.34346299	-120.186995	24-Aug-22	7:10	2L	950mL
WA_State_GrangerDrain_08_31	12505450	Granger Drain	Agriculture	Granger	Washington	46.34346299	-120.186995	31-Aug-22	6:40	2L	950mL
WA_State_GrangerDrain_09_28	12505450	Granger Drain	Agriculture	Granger	Washington	46.34346299	-120.186995	28-Sep-22		2L	950mL
MI_ClintonRiver_SterlingH_09_12	4161820	Clinton River	Urban	Sterling Heights	Michigan	42.6144781	-83.02659329	12-Sep-22	8:00	2L	1.150L
MI_ClintonRiver_SterlingH_10_11_B	4161820	Clinton River	Urban	Sterling Heights	Michigan	42.6144781	-83.02659329	11-Oct-22	9:00	2L	1L
MI_ClintonRiver_SterlingH_10_11_A	4161820	Clinton River	Urban	Sterling Heights	Michigan	42.6144781	-83.02659329	11-Oct-22	8:45	2L	1L
MI_ClintonRiver_SterlingH_10_18	4161820	Clinton River	Urban	Sterling Heights	Michigan	42.6144781	-83.02659329	18-Oct-22	8:00	2L	1.150L
MI_ClintonRiver_SterlingH_11_07_A	4161820	Clinton River	Urban	Sterling Heights	Michigan	42.6144781	-83.02659329	7-Nov-22	8:45	2L	800mL
MI_ClintonRiver_SterlingH_11_07_B	4161820	Clinton River	Urban	Sterling Heights	Michigan	42.6144781	-83.02659329	7-Nov-22	11:30	2L	800mL
MI_ClintonRiver_SterlingH_11_21	4161820	Clinton River	Urban	Sterling Heights	Michigan	42.6144781	-83.02659329	21-Nov-22	9:00	2L	2.3L
MI_StJosephRiver_09_18	4101500	St. Joseph River	Stream	Niles	Michigan	41.8292138	-86.2597325	18-Sep-22	11:15	2L	600mL
MI_RiverRouge_09_21	4166500	River Rouge	Stream	Detroit	Michigan	42.3730923	-83.2546513	21-Sep-22	8:00	2L	500mL
MI_RiverRouge_10_12	4166500	River Rouge	Stream	Detroit	Michigan	42.3730923	-83.2546513	12-Oct-22	9:45	2L	1L
MI_RiverRouge_11_09	4166500	River Rouge	Stream	Detroit	Michigan	42.3730923	-83.2546513	9-Nov-22		2L	800mL
MI_LowerRiverRouge_09_21	4168400	Lower River Rouge	Stream	Dearborn	Michigan	42.30837099	-83.2527063	21-Sep-22	9:00	2L	500mL
MI_LowerRiverRouge_10_12	4168400	Lower River Rouge	Stream	Dearborn	Michigan	42.30837099	-83.2527063	12-Oct-22	8:30	2L	1L
MI_LowerRiverRouge_11_08	4168400	Lower River Rouge	Stream	Dearborn	Michigan	42.30837099	-83.2527063	8-Nov-22	10:15	2L	800mL
NE_MissouriRiver_DodgePark_08_08	4.12126E+14	Missouri River at NP Dodge Park	Stream	Omaha	Nebraska	41.3574722	-95.9477778	8-Aug-22	9:50	2L	500mL
NE_MissouriRiver_DodgePark_08_16	4.12126E+14	Missouri River at NP Dodge Park	Stream	Omaha	Nebraska	41.3574722	-95.9477778	16-Aug-22	10:20	2L	750mL
NE_MissouriRiver_DodgePark_09_21	4.12126E+14	Missouri River at NP Dodge Park	Stream	Omaha	Nebraska	41.3574722	-95.9477778	21-Sep-22	10:00	2L	500mL
NE_MissouriRiver_DodgePark_10_19	4.12126E+14	Missouri River at NP Dodge Park	Stream	Omaha	Nebraska	41.3574722	-95.9477778	19-Oct-22	10:10	2L	1L
NE_PlatteRiver_Louisville_07_21	6805500	Platte River	Large Inland Rivers	Louisville	Nebraska	41.01497778	-96.1575	21-Jul-22	12:40	2L	1.3L
NE_PlatteRiver_Louisville_08_07	6805500	Platte River	Large Inland Rivers	Louisville	Nebraska	41.01497778	-96.1575	7-Aug-22	11:47	2L	1.3L
NE_PlatteRiver_Louisville_09_06	6805500	Platte River	Large Inland Rivers	Louisville	Nebraska	41.01497778	-96.1575	6-Sep-22	11:40	2L	1.3L
NE_PlatteRiver_Louisville_10_17	6805500	Platte River	Large Inland Rivers	Louisville	Nebraska	41.01497778	-96.1575	17-Oct-22	11:20	2L	1.3L
NE_MapleCreek_07_19	6800000	Maple Creek	Agriculture	Nickerson	Nebraska	41.56116667	-96.5408333	19-Jul-22	11:20	2L	1.5L
NE_MapleCreek_08_15_A	6800000	Maple Creek	Agriculture	Nickerson	Nebraska	41.56116667	-96.5408333	15-Aug-22	11:40	2L	1.5L
NE_MapleCreek_08_15_B	6800000	Maple Creek	Agriculture	Nickerson	Nebraska	41.56116667	-96.5408333	15-Aug-22	11:47	2L	1.5L
? - extra '5' in code	6800000	Maple Creek	Agriculture	Nickerson	Nebraska	41.56116667	-96.5408333	22-Aug-22	9:50	2L	3L
NE_MapleCreek_09_07_A	6800000	Maple Creek	Agriculture	Nickerson	Nebraska	41.56116667	-96.5408333	7-Sep-22	11:20	2L	1.5L
NE_MapleCreek_09_07_B	6800000	Maple Creek	Agriculture	Nickerson	Nebraska	41.56116667	-96.5408333	7-Sep-22	11:27	2L	1.5L
NE_MapleCreek_09_26	6800000	Maple Creek	Agriculture	Nickerson	Nebraska	41.56116667	-96.5408333	26-Sep-22	11:00	2L	1.5L
NE_MapleCreek_10_11	6800000	Maple Creek	Agriculture	Nickerson	Nebraska	41.56116667	-96.5408333	11-Oct-22	11:10	2L	2L
MA_GreenRiver_07_18	1170100	Green River	Reference	Colrain	Massachusetts	42.70341695	-72.67064738	18-Jul-22	11:00	2L	1.25L
CT_ConnRiver_07_06	1184000	Conneticut River	Coastal Rivers	Thompsonville	Conneticut	41.9873186	-72.6053669	6-Jul-22	9:30	2L	1.8L
CT_NorwalkRiver_07_05	1209710	Norwalk River	Urban	Winnipauk	Conneticut	41.13537426	-73.426231	5-Jul-22	10:00	2L	2.4L
CT_NorwalkRiver_07_14	1209710	Norwalk River	Urban	Winnipauk	Conneticut	41.13537426	-73.426231	14-Jul-22	9:30	2L	1.8L
CT_NorwalkRiver_08_11	1209710	Norwalk River	Urban	Winnipauk	Conneticut	41.13537426	-73.426231	11-Aug-22	9:20	2L	2.4L
CT_NorwalkRiver_08_24	1209710	Norwalk River	Urban	Winnipauk	Conneticut	41.13537426	-73.426231	24-Aug-22	9:10	2L	3.5L
CT_NorwalkRiver_09_01	1209710	Norwalk River	Urban	Winnipauk	Conneticut	41.13537426	-73.426231	1-Sep-22	9:30	2L	3.5L
CT_NorwalkRiver_09_15	1209710	Norwalk River	Urban	Winnipauk	Conneticut	41.13537426	-73.426231	15-Sep-22	10:40	2L	2L
CT_NorwalkRiver_10_04	1209710	Norwalk River	Urban	Winnipauk	Conneticut	41.13537426	-73.426231	4-Oct-22	10:00	2L	3.5L
SC_EdistoRiver_07_26	2175000	Edisto River	Coastal Rivers	Givhans	South Carolina	33.02794645	-80.3914876	26-Jul-22	13:00	2L	1.150L
SC_EdistoRiver_09_06	2175000	Edisto River	Coastal Rivers	Givhans	South Carolina	33.02794645	-80.3914876	6-Sep-22	12:00	2L	1.150L
SC_EdistoRiver_09_21	2175000	Edisto River	Coastal Rivers	Givhans	South Carolina	33.02794645	-80.3914876	21-Sep-22	12:00	2L	1.150L
SC_EdistoRiver_10_18	2175000	Edisto River	Coastal Rivers	Givhans	South Carolina	33.02794645	-80.3914876	18-Oct-22	12:00	2L	1.150L
SC_EdistoRiver_11_15	2175000	Edisto River	Coastal Rivers	Givhans	South Carolina	33.02794645	-80.3914876	15-Nov-22	12:00	2L	1.150L
SC_EdistoRiver_11_29	2175000	Edisto River	Coastal Rivers	Givhans	South Carolina	33.02794645	-80.3914876	29-Nov-22	12:00	2L	1.150L
SC_EdistoRiver_12_21	2175000	Edisto River	Coastal Rivers	Givhans	South Carolina	33.02794645	-80.3914876	21-Dec-22	13:00	2L	1.150L
AZ_WClearCreek_07_12	9505800	West Clear Creek	Reference	Camp Verde	Arizona	34.53863606	-111.6940356	12-Jul-22	13:20	2L	1.25L
AZ_WClearCreek_08_05	9505800	West Clear Creek	Reference	Camp Verde	Arizona	34.53863606	-111.6940356	5-Aug-22	12:40	2L	1.25L
AZ_WClearCreek_09_06	9505800	West Clear Creek	Reference	Camp Verde	Arizona	34.53863606	-111.6940356	6-Sep-22	13:00	2L	1.25L
AZ_WClearCreek_09_28	9505800	West Clear Creek	Reference	Camp Verde	Arizona	34.53863606	-111.6940356	28-Sep-22	12:50	2L	1.25L
AZ_WClearCreek_10_21	9505800	West Clear Creek	Reference	Camp Verde	Arizona	34.53863606	-111.6940356	21-Oct-22	11:30	2L	1.25L
AZ_WClearCreek_10_28	9505800	West Clear Creek	Reference	Camp Verde	Arizona	34.53863606	-111.6940356	28-Oct-22	11:50	2L	1.25L
MI_ClintonRiver_SterlingH_07_20	4161820	Clinton River	Urban	Sterling Heights	Michigan	42.6144781	-83.02659329	20-Jul-22	10:00	2L	1.2L
MI_ClintonRiver_SterlingH_07_27	4161820	Clinton River	Urban	Sterling Heights	Michigan	42.6144781	-83.02659329	27-Jul-22	9:00	2L	1.2L
MI_ClintonRiver_SterlingH_08_03	4161820	Clinton River	Urban	Sterling Heights	Michigan	42.6144781	-83.02659329	3-Aug-22	8:00	2L	1.2L
MI_ClintonRiver_SterlingH_08_10	4161820	Clinton River	Urban	Sterling Heights	Michigan	42.6144781	-83.02659329	10-Aug-22	8:00	2L	1.2L
MI_ClintonRiver_SterlingH_08_16	4161820	Clinton River	Urban	Sterling Heights	Michigan	42.6144781	-83.02659329	16-Aug-22	8:00	2L	1.2L
MI_ClintonRiver_SterlingH_09_07	4161820	Clinton River	Urban	Sterling Heights	Michigan	42.6144781	-83.02659329	7-Sep-22	8:00	2L	1.150L
MI_ClintonRiver_Moravian_08_10	4165500	Clinton River at Moravian Drive	Stream	Mt. Clemens	Michigan	42.5958674	-82.90881	10-Aug-22	13:00	2L	600mL
MI_StJosephRiver_08_17	4101500	St. Joseph River	Stream	Niles	Michigan	41.8292138	-86.2597325	17-Aug-22		2L	800mL
MI_KalamazooRiver_08_16	4108660	Kalamazoo River	Stream	New Richmond	Michigan	42.65085976	-86.106703	16-Aug-22	12:30	2L	600mL
MI_KalamazooRiver_10_24	4108660	Kalamazoo River	Stream	New Richmond	Michigan	42.65085976	-86.106703	24-Oct-22	9:30	2L	600mL
MI_RiverRouge_08_09	4166500	River Rouge	Stream	Detroit	Michigan	42.3730923	-83.2546513	9-Aug-22	11:15	2L	800mL
MI_RiverRaisin_08_08	4176500	River Raisin	Stream	Monroe	Michigan	41.9606008	-83.53104619	8-Aug-22	10:45	2L	800mL
MI_RiverRouge_AllenPark_10_13	4168530	River Rouge	Stream	Allen Park	Michigan	42.3008713	-83.199371	13-Oct-22	8:30	2L	1L
CA_SanJoaquinRiver_07_13	11303500	San Joaquin River	Coastal Rivers	Vernalis	California	37.6760406	-121.2663293	13-Jul-22	10:00	2L	1.4L
CA_SanJoaquinRiver_07_27	11303500	San Joaquin River	Coastal Rivers	Vernalis	California	37.6760406	-121.2663293	27-Jul-22	10:30	2L	1L
CA_SanJoaquinRiver_08_09	11303500	San Joaquin River	Coastal Rivers	Vernalis	California	37.6760406	-121.2663293	9-Aug-22	9:30	2L	1.4L
CA_SanJoaquinRiver_08_16	11303500	San Joaquin River	Coastal Rivers	Vernalis	California	37.6760406	-121.2663293	16-Aug-22	9:00	2L	900mL
CA_SanJoaquinRiver_09_06	11303500	San Joaquin River	Coastal Rivers	Vernalis	California	37.6760406	-121.2663293	6-Sep-22	9:30	2L	1L
CA_SanJoaquinRiver_10_12	11303500	San Joaquin River	Coastal Rivers	Vernalis	California	37.6760406	-121.2663293	12-Oct-22	9:00	2L	900mL
CA_SactoRiver_07_14	11447650	Sacramento River	Coastal Rivers	Freeport	California	38.45601954	-121.5013437	14-Jul-22	9:00	2L	1.3L
CA_SactoRiver_07_28	11447650	Sacramento River	Coastal Rivers	Freeport	California	38.45601954	-121.5013437	28-Jul-22	10:00	2L	1L
CA_SactoRiver_08_10	11447650	Sacramento River	Coastal Rivers	Freeport	California	38.45601954	-121.5013437	10-Aug-22		2L	1.750L
CA_SactoRiver_08_25	11447650	Sacramento River	Coastal Rivers	Freeport	California	38.45601954	-121.5013437	25-Aug-22	9:00	2L	900mL
CA_SactoRiver_10_13	11447650	Sacramento River	Coastal Rivers	Freeport	California	38.45601954	-121.5013437	13-Oct-22	9:30	2L	900mL
KS_Ninnescah_07_14_A	7144780	NF Ninnescah R AB	Stream	Cheney	Kansas	37.8621972	-98.013781	14-Jul-22	10:30	2L	1.5L
KS_Ninnescah_07_14_B	7144780	NF Ninnescah R AB	Stream	Cheney	Kansas	37.8621972	-98.013781	14-Jul-22	10:35	2L	625mL
KS_Ninnescah_08_17	7144780	NF Ninnescah R AB	Stream	Cheney	Kansas	37.8621972	-98.013781	17-Aug-22	11:20	2L	1.5L
KS_Ninnescah_NoDate	7144780	NF Ninnescah R AB	Stream	Cheney	Kansas	37.8621972	-98.013781			2L	1.375L
KS_CheneyRez_07_12	7144790	Cheney Reservoir	Lake/Reservoir	Cheney	Kansas	37.72612305	-97.7942177	12-Jul-22	11:30	2L	1.5L
KS_CheneyRez_08_16_A	7144790	Cheney Reservoir	Lake/Reservoir	Cheney	Kansas	37.72612305	-97.7942177	16-Aug-22	10:30	2L	1.5L
KS_CheneyRez_08_16_B	7144790	Cheney Reservoir	Lake/Reservoir	Cheney	Kansas	37.72612305	-97.7942177	16-Aug-22	10:35	2L	1.375L
KS_CheneyRez_08_16_C	7144790	Cheney Reservoir	Lake/Reservoir	Cheney	Kansas	37.72612305	-97.7942177	16-Aug-22	10:35	2L	625mL
KS_CheneyRez_09_13	7144790	Cheney Reservoir	Lake/Reservoir	Cheney	Kansas	37.72612305	-97.7942177	13-Sep-22	10:30	2L	1.5L
KS_CheneyRez_10_04	7144790	Cheney Reservoir	Lake/Reservoir	Cheney	Kansas	37.72612305	-97.7942177	4-Oct-22	10:00	2L	1.5L
KS_LittleArkansasRiver_07_07_A	7144100	Little Arkansas River	Large Inland Rivers	Sedgwick	Kansas	37.88306739	-97.4244864	7-Jul-22	11:10	2L	1.120L
KS_LittleArkansasRiver_07_07_B	7144100	Little Arkansas River	Large Inland Rivers	Sedgwick	Kansas	37.88306739	-97.4244864	7-Jul-22	11:15	2L	875mL
KS_LittleArkansasRiver_07_27	7144100	Little Arkansas River	Large Inland Rivers	Sedgwick	Kansas	37.88306739	-97.4244864	27-Jul-22	9:40	2L	1.120L
KS_LittleArkansasRiver_08_10	7144100	Little Arkansas River	Large Inland Rivers	Sedgwick	Kansas	37.88306739	-97.4244864	10-Aug-22	9:30	2L	1.120L
KS_LittleArkansasRiver_08_30	7144100	Little Arkansas River	Large Inland Rivers	Sedgwick	Kansas	37.88306739	-97.4244864	30-Aug-22	10:50	2L	875mL
KS_LittleArkansasRiver_08_23	7144100	Little Arkansas River	Large Inland Rivers	Sedgwick	Kansas	37.88306739	-97.4244864	23-Aug-22	9:30	2L	1.120L
KS_LittleArkansasRiver_09_02	7144100	Little Arkansas River	Large Inland Rivers	Sedgwick	Kansas	37.88306739	-97.4244864	2-Sep-22	10:10	2L	875mL
KS_LittleArkansasRiver_09_07	7144100	Little Arkansas River	Large Inland Rivers	Sedgwick	Kansas	37.88306739	-97.4244864	7-Sep-22	9:50	2L	1.120L
KS_LittleArkansasRiver_10_05	7144100	Little Arkansas River	Large Inland Rivers	Sedgwick	Kansas	37.88306739	-97.4244864	5-Oct-22	9:30	2L	1.120L
KS_LittleArkansasRiver_11_08	7144100	Little Arkansas River	Large Inland Rivers	Sedgwick	Kansas	37.88306739	-97.4244864	8-Nov-22	10:10	2L	1.120L
KS_LittleArkansasRiver_HWY50_07_08	7143672	Little Arkansas River at HWY 50	Stream	Halstead	Kansas	38.02853056	-97.5405417	8-Jul-22	10:30	2L	875mL
KS_LittleArkansasRiver_HWY50_08_29_A	7143672	Little Arkansas River at HWY 50	Stream	Halstead	Kansas	38.02853056	-97.5405417	29-Aug-22	10:20	2L	875mL
KS_LittleArkansasRiver_HWY50_08_29_B	7143672	Little Arkansas River at HWY 50	Stream	Halstead	Kansas	38.02853056	-97.5405417	29-Aug-22	10:25	2L	875mL
KS_LittleArkansasRiver_HWY50_09_27	7143672	Little Arkansas River at HWY 50	Stream	Halstead	Kansas	38.02853056	-97.5405417	27-Sep-22	9:50	2L	875mL
GA_ChattaRiver_06_05	2338000	Chattahoochee River	Large Inland Rivers	Whitesburg	Georgia	33.47652778	-84.9011944	5-Jun-22	11:00	2L	1.5L
GA_ChattaRiver_10_05	2338000	Chattahoochee River	Large Inland Rivers	Whitesburg	Georgia	33.47652778	-84.9011944	5-Oct-22	11:00	2L	1.5L
GA_ChattaRiver_09_08	2338000	Chattahoochee River	Large Inland Rivers	Whitesburg	Georgia	33.47652778	-84.9011944	8-Sep-22	10:00	2L	1.1L
GA_ChattaRiver_09_21	2338000	Chattahoochee River	Large Inland Rivers	Whitesburg	Georgia	33.47652778	-84.9011944	21-Sep-22	10:30	2L	1.5L
GA_SopeCreek_09_22	2335870	Sope Creek	Urban	Marietta	Georgia	33.95388889	-84.4433333	22-Sep-22	9:00	2L	1.1L
GA_SopeCreek_08_25	2335870	Sope Creek	Urban	Marietta	Georgia	33.95388889	-84.4433333	25-Aug-22	8:30	2L	1.1L
GA_SopeCreek_10_06	2335870	Sope Creek	Urban	Marietta	Georgia	33.95388889	-84.4433333	6-Oct-22	9:00	2L	1.5L
GA_HillabahatcheeCreek_10_11	2338523	Hillabahatchee Creek	Reference	Franklin	Georgia	33.3407222	-85.2267222	11-Oct-22	9:00	2L	850mL
GA_HillabahatcheeCreek_07_22	2338523	Hillabahatchee Creek	Reference	Franklin	Georgia	33.3407222	-85.226722	22-Jul-22	10:00	2L	800mL
GA_HillabahatcheeCreek_10_26	2338523	Hillabahatchee Creek	Reference	Franklin	Georgia	33.3407222	-85.226722	26-Oct-22	8:00	2L	1L
GA_AltamahaRiver_10_12	2226160	Altamaha River	Coastal Rivers	Everett City	Georgia	31.4268611	-81.6051111	12-Oct-22	15:00	2L	1.150L
GA_ChattaRiver_07_13	2338000	Chattahoochee River	Large Inland Rivers	Whitesburg	Georgia	33.47652778	-84.9011944	13-Jul-22	10:00	2L	1.150L
GA_SopeCreek_07_26_A	2335870	Sope Creek	Urban	Marietta	Georgia	33.95388889	-84.4433333	26-Jul-22	8:30	2L	1.150L
GA_SopeCreek_07_26_B	2335870	Sope Creek	Urban	Marietta	Georgia	33.95388889	-84.4433333	26-Jul-22	8:31	2L	1.150L
GA_SopeCreek_10_20	2335870	Sope Creek	Urban	Marietta	Georgia	33.95388889	-84.4433333	20-Oct-22	9:00	2L	1.150L
GA_SopeCreek_11_09	2335870	Sope Creek	Urban	Marietta	Georgia	33.95388889	-84.4433333	9-Nov-22	11:00	2.5L	1.1L
GA_AltahamaRiver_07_14	2226160	Altamaha River	Coastal Rivers	Everett City	Georgia	31.4268611	-81.6051111	14-Jul-22	14:00	2L	1.150L
GA_AltahamaRiver_08_02	2226160	Altamaha River	Coastal Rivers	Everett City	Georgia	31.4268611	-81.6051111	2-Aug-22	15:00	2L	1.150L
GA_ChattaRiver_07_28	2338000	Chattahoochee River	Large Inland Rivers	Whitesburg	Georgia	33.47652778	-84.9011944	28-Jul-22	9:00	2L	1.5L
GA_ChattaRiver_08_11	2338000	Chattahoochee River	Large Inland Rivers	Whitesburg	Georgia	33.47652778	-84.9011944	11-Aug-22	10:00	2L	1.5L
GA_HIllabahatcheeCreek_08_16	2338523	Hillabahatchee Creek	Reference	Franklin	Georgia	33.3407222	-85.226722	16-Aug-22	9:30	2L	1L
GA_SopeCreek_08_08	2335870	Sope Creek	Urban	Marietta	Georgia	33.95388889	-84.4433333	8-Aug-22	8:00	2L	1.5L
GA_SopeCreek_09_06	2335870	Sope Creek	Urban	Marietta	Georgia	33.95388889	-84.4433333	6-Sep-22	12:30	2L	1.5L
NCarolina_NeuseRiver_08_02	2089500	Neuse River	Large Inland Rivers	Kinston	North Carolina	35.25777778	-77.5855556	2-Aug-22	12:30	2L	1.5L
NCarolina_NeuseRiver_09_08	2089500	Neuse River	Large Inland Rivers	Kinston	North Carolina	35.25777778	-77.5855556	8-Sep-22	11:20	2L	2L
NCarolina_ContentneaCreek_08_02	2091500	Contentnea Creek	Agriculture	Hookerton	North Carolina	35.42888889	-77.5825	2-Aug-22	10:45	2L	1.2L
NCarolina_ContentneaCreek_08_18	2091500	Contentnea Creek	Agriculture	Hookerton	North Carolina	35.42888889	-77.5825	18-Aug-22	10:10	2L	1.5L
NCarolina_WOCreek_08_17	209782609	White Oak Creek at mouth	Stream	Green Level	North Carolina	35.76027778	-78.9202778	17-Aug-22	11:45	1.5L	2L
NCarolina_CaneCreek_08_19	2096846	Cane Creek	Stream	Orange Grove	North Carolina	35.9872222	-79.2061111	19-Aug-22	10:45	2L	2L
NCarolina_LittleRRes_08_10_A	208524845	Little River Reservoir at dam	Lake/Reservoir	Bahama	North Carolina	36.115	-78.8691667	10-Aug-22	12:00	1.5L	1L
NCarolina_LittleRRes_08_10_B	208524845	Little River Reservoir at dam	Lake/Reservoir	Bahama	North Carolina	36.115	-78.8691667	10-Aug-22	12:00	1.5L	900mL
NCarolina_LittleRRes_08_10_C	208524845	Little River Reservoir at dam	Lake/Reservoir	Bahama	North Carolina	36.115	-78.8691667	10-Aug-22	12:10	1.5L	1L
NCarolina_EnoRiver_08_19	2085000	Eno River	Stream	Hillsborough	North Carolina	36.0711111	-79.0955556	19-Aug-22	9:00	2L	2L
NCarolina_SwiftCreek_07_22	2087580	Swift Creek	Urban	Apex	North Carolina	35.71888889	-78.7522222	22-Jul-22	10:00	2L	1.050L
NCarolina_SwiftCreek_09_07	2087580	Swift Creek	Urban	Apex	North Carolina	35.71888889	-78.7522222	7-Sep-22	11:20	2L	2L
NCarolina_SwiftCreek_09_20	2087580	Swift Creek	Urban	Apex	North Carolina	35.71888889	-78.7522222	20-Sep-22	10:40	2L	2L
NCarolina_MorganCreek_08_19	2097464	Morgan Creek	Stream	White Cross	North Carolina	35.9236111	-79.115	19-Aug-22	12:15	2L	2L
NCarolina_LakeMichie_08_10_A	2086490	Lake Michie at dam	Lake/Reservoir	Bahama	North Carolina	36.1508333	-78.83	10-Aug-22	9:30	1.5L	1L
NCarolina_LakeMichie_08_10_B	2086490	Lake Michie at dam	Lake/Reservoir	Bahama	North Carolina	36.1508333	-78.83	10-Aug-22	9:35	1.5L	1L
NCarolina_LakeMichie_08_10_C	2086490	Lake Michie at dam	Lake/Reservoir	Bahama	North Carolina	36.1508333	-78.83	10-Aug-22		1.5L	1L
NCarolina_NeuseRiver_09_21_A	2089500	Neuse River	Large Inland Rivers	Kinston	North Carolina	35.25777778	-77.5855556	21-Sep-22	9:20	2L	2L
NCarolina_NeuseRiver_09_21_B	2089500	Neuse River	Large Inland Rivers	Kinston	North Carolina	35.25777778	-77.5855556	21-Sep-22	11:20	2L	2L
IA_SForkIowaRiver_07_11	5451210	South Fork Iowa River	Agriculture	New Providence	Iowa	42.31530556	-93.1521944	11-Jul-22	11:00	2L	1.5L
IA_SForkIowaRiver_08_15	5451210	South Fork Iowa River	Agriculture	New Providence	Iowa	42.31530556	-93.1521944	15-Aug-22	11:00	2L	1.5L
IA_SForkIowaRiver_10_24	5451210	South Fork Iowa River	Agriculture	New Providence	Iowa	42.31530556	-93.1521944	24-Oct-22	11:30	2L	1.5L
IA_IowaRiver_07_07	5465500	Iowa River	Large Inland Rivers	Wapello	Iowa	41.1780861	-91.1820917	7-Jul-22	10:30	2L	2L
IA_IowaRiver_07_20	5465500	Iowa River	Large Inland Rivers	Wapello	Iowa	41.1780861	-91.1820917	20-Jul-22	11:00	2L	2L
IA_DesMoinesRiver_07_21	5490500	Des Moines River	Large Inland Rivers	Keosauqua	Iowa	40.72780556	-91.9596139	21-Jul-22	11:10	2L	3L
IA_DesMoinesRiver_10_26	5490500	Des Moines River	Large Inland Rivers	Keosauqua	Iowa	40.72780556	-91.9596139	26-Oct-22	11:30	2L	2L
IA_CedarRiver_08_23	5464420	Cedar River at Blairs Ferry Road	Stream	Palo	Iowa	42.06916389	-91.7851806	23-Aug-22	13:00	2L	1.5L
IA_MorganCreek_08_23	5464475	Morgan Creek	Stream	Covington	Iowa	41.98941597	-91.7595985	23-Aug-22	10:30	2L	1L
IA_MorganCreek_10_27	5464475	Morgan Creek	Stream	Covington	Iowa	41.98941597	-91.7595985	27-Oct-22	10:40	2L	1L
IA_DesMoinesRiver_07_06	5490500	Des Moines River	Large Inland Rivers	Keosauqua	Iowa	40.72780556	-91.9596139	6-Jul-22	12:10	2L	3L
IA_DesMoinesRiver_08_17	5490500	Des Moines River	Large Inland Rivers	Keosauqua	Iowa	40.72780556	-91.9596139	17-Aug-22	13:15	2L	2L
IA_MissRiver_08_15	5420500	Mississippi River	Large Inland Rivers	Clinton	Iowa	41.7805864	-90.252073	15-Aug-22		2L	2.5L
IA_SForkIowaRiver_08_01	5451210	South Fork Iowa River	Agriculture	New Providence	Iowa	42.31530556	-93.1521944	1-Aug-22	11:00	2L	1.550L
IA_SForkIowaRiver_08_29	5451210	South Fork Iowa River	Agriculture	New Providence	Iowa	42.31530556	-93.1521944	29-Aug-22	10:30	2L	1.5L
IA_IowaRiver_08_18	5465500	Iowa River	Large Inland Rivers	Wapello	Iowa	41.1780861	-91.1820917	18-Aug-22	11:00	2L	2L
IA_IowaRiver_NoDate	5465500	Iowa River	Large Inland Rivers	Wapello	Iowa	41.1780861	-91.1820917			2L	1.750L
IN_SugarCreek_07_05	3.9434E+14	Sugar Creek at CO RD 400 S	Stream	New Palestine	Indiana	39.72782144	-85.8794246	5-Jul-22	11:10	2L	1.2L
IN_SugarCreek_07_13	3.9434E+14	Sugar Creek at CO RD 400 S	Stream	New Palestine	Indiana	39.72782144	-85.8794246	13-Jul-22	8:10	2L	1.2L
IN_SugarCreek_07_21	3.9434E+14	Sugar Creek at CO RD 400 S	Stream	New Palestine	Indiana	39.72782144	-85.8794246	21-Jul-22	8:50	2L	1.2L
IN_SugarCreek_08_03	3.9434E+14	Sugar Creek at CO RD 400 S	Stream	New Palestine	Indiana	39.72782144	-85.8794246	3-Aug-22	10:30	2L	1.2L
IN_SugarCreek_08_16	3.9434E+14	Sugar Creek at CO RD 400 S	Stream	New Palestine	Indiana	39.72782144	-85.8794246	16-Aug-22	8:20	2L	1.2L
IN_SugarCreek_08_29	3.9434E+14	Sugar Creek at CO RD 400 S	Stream	New Palestine	Indiana	39.72782144	-85.8794246	29-Aug-22	8:10	2L	1.2L
lN_SugarCreek_09_06	3.9434E+14	Sugar Creek at CO RD 400 S	Stream	New Palestine	Indiana	39.72782144	-85.8794246	6-Sep-22	8:20	2L	1.2L
IN_SugarCreek_09_21	3.9434E+14	Sugar Creek at CO RD 400 S	Stream	New Palestine	Indiana	39.72782144	-85.8794246	21-Sep-22	8:10	2L	1.2L
IN_SugarCreek_10_19	3.9434E+14	Sugar Creek at CO RD 400 S	Stream	New Palestine	Indiana	39.72782144	-85.8794246	19-Oct-22	8:20	2L	1.2L
WDC_PotomacRiver_07_19	1646580	Potomac River at Chain Bridge	Coastal Rivers	Washington	District of Columbia	38.9295555	-77.1169232	19-Jul-22	10:30	2L	1.175L
WDC_PotomacRiver_08_03	1646580	Potomac River at Chain Bridge	Coastal Rivers	Washington	District of Columbia	38.9295555	-77.1169232	3-Aug-22	11:30	2L	1.175L
WDC_PotomacRiver_07_07	1646580	Potomac River at Chain Bridge	Coastal Rivers	Washington	District of Columbia	38.9295555	-77.1169232	7-Jul-22	10:30	2L	1.175L
WDC_PotomacRiver_09_14	1646580	Potomac River at Chain Bridge	Coastal Rivers	Washington	District of Columbia	38.9295555	-77.1169232	14-Sep-22
WDC_PotomacRiver_10_12	1646580	Potomac River at Chain Bridge	Coastal Rivers	Washington	District of Columbia	38.9295555	-77.1169232	12-Oct-22	10:30	2L	1.175L
VA_AccotinkCreek_07_18_A	1654000	Accotink Creek	Urban	Annandale	Virginia	38.81289066	-77.2283158	18-Jul-22	12:00	2L	1.175L
VA_AccotinkCreek_07_18_B	1654000	Accotink Creek	Urban	Annandale	Virginia	38.81289066	-77.2283158	18-Jul-22	12:01	2L	1.175L
VA_AccotinkCreek_07_27	1654000	Accotink Creek	Urban	Annandale	Virginia	38.81289066	-77.2283158	27-Jul-22	11:30	2L	1.175L
VA_AccotinkCreek_07_06	1654000	Accotink Creek	Urban	Annandale	Virginia	38.81289066	-77.2283158	6-Jul-22	11:00	2L	1.175L
VA_AccotinkCreek_08_08	1654000	Accotink Creek	Urban	Annandale	Virginia	38.81289066	-77.2283158	8-Aug-22	11:00	2L	1.175L
VA_AccotinkCreek_08_17	1654000	Accotink Creek	Urban	Annandale	Virginia	38.81289066	-77.2283158	17-Aug-22	11:00	2L	1.175L
VA_AccotinkCreek_08_29	1654000	Accotink Creek	Urban	Annandale	Virginia	38.81289066	-77.2283158	29-Aug-22	11:00
VA_AccotinkCreek_09_21	1654000	Accotink Creek	Urban	Annandale	Virginia	38.81289066	-77.2283158	21-Sep-22	12:00	2L	1.175L
VA_AccotinkCreek_10_27	1654000	Accotink Creek	Urban	Annandale	Virginia	38.81289066	-77.2283158	27-Oct-22	11:00	2L	1.175L
IA_CedarRiver_07_12	5464420	Cedar River at Blairs Ferry Road	Stream	Palo	Iowa	42.06916389	-91.7851806	12-Jul-22	11:40	2L	300mL
IA_MorganCreek_07_12	5464475	Morgan Creek	Stream	Covington	Iowa	41.98941597	-91.7595985	12-Jul-22	9:40	2L	3L
IA_MissRiver_07_19	5420500	Mississippi River	Large Inland Rivers	Clinton	Iowa	41.7805864	-90.252073	19-Jul-22	12:30	2L	3L
IA_SForkIowaRiver_07_18	5451210	South Fork Iowa River	Agriculture	New Providence	Iowa	42.31530556	-93.1521944	18-Jul-22	11:00	2L	1.5L
NY_NeversinkRiver_10_28	1435000	Neversink River	Reference	Claryville	New York	41.88994444	-74.5898056	28-Oct-22	9:45	2L	1L
PA_YoungWomansCreek_10_25	1545600	Young Womans Creek	Reference	Renova	Pennsylvania	41.38951168	-77.6908191	25-Oct-22	4:45	2L	975mL
NY_NeversinkRiver_07_14	1435000	Neversink River	Reference	Claryville	New York	41.88994444	-74.5898056	14-Jul-22	8:15	2L	1L
NY_NeversinkRiver_08_11	1435000	Neversink River	Reference	Claryville	New York	41.88994444	-74.5898056	11-Aug-22	14:20	2L	975mL
NY_NeverSinkRiver_09_01	1435000	Neversink River	Reference	Claryville	New York	41.88994444	-74.5898056	1-Sep-22	11:00	2L	1.075L
PA_YoungWomansCreek_07_06	1545600	Young Womans Creek	Reference	Renova	Pennsylvania	41.38951168	-77.6908191	6-Jul-22	4:00	2L	1L
PA_YoungWomansCreek_07_24	1545600	Young Womans Creek	Reference	Renova	Pennsylvania	41.38951168	-77.6908191	24-Jul-22	4:05	2L	1L
PA_YoungWomansCreek_08_07	1545600	Young Womans Creek	Reference	Renova	Pennsylvania	41.38951168	-77.6908191	7-Aug-22	3:45	2L	1L
PA_YoungWomansCreek_08_28	1545600	Young Womans Creek	Reference	Renova	Pennsylvania	41.38951168	-77.6908191	28-Aug-22	3:45	2L	1L
MN_KawishiwiRiver_07_29	5124480	Kawishiwi River	Reference	Ely	Minnesota	47.9226749	-91.535126	29-Jul-22	17:30	2L	1.1L
PA_YoungWomansCreek_09_04	1545600	Young Womans Creek	Reference	Renova	Pennsylvania	41.38951168	-77.6908191	4-Sep-22	5:00	2L	1.025L
PA_YoungWomansCreek_09_18	1545600	Young Womans Creek	Reference	Renova	Pennsylvania	41.38951168	-77.6908191	18-Sep-22	8:30	2L	1.025L
PA_YoungWomansCreek_10_09	1545600	Young Womans Creek	Reference	Renova	Pennsylvania	41.38951168	-77.6908191	9-Oct-22	10:00	2L	975mL
MN_KawishiwiRiver_09_06	5124480	Kawishiwi River	Reference	Ely	Minnesota	47.9226749	-91.535126	6-Sep-22	14:10	2L	1.075L
MN_KawishiwiRiver_10_16	5124480	Kawishiwi River	Reference	Ely	Minnesota	47.9226749	-91.535126	16-Oct-22	9:50	2L	1L
NY_NeversinkRiver_09_30	1435000	Neversink River	Reference	Claryville	New York	41.88994444	-74.5898056	30-Sep-22	7:45	2L	950mL
NY_NeversinkRiver_10_14	1435000	Neversink River	Reference	Claryville	New York	41.88994444	-74.5898056	14-Oct-22	11:50	2L	1L
NY_CanajoharieCreek_07_12	1349150	Canajoharie Creek	Agriculture	Canajoharie	New York	42.87627778	-74.6028611	12-Jul-22	10:30	2L	2L
NY_CanajoharieCreek_07_26	1349150	Canajoharie Creek	Agriculture	Canajoharie	New York	42.87627778	-74.6028611	26-Jul-22	10:00	1L	2L
NY_StLawRiverOak_07_19	4260900	St. Lawrence River at Oak Point	Stream	Morristown	New York	44.51775	-75.74838889	19-Jul-22	14:30	2L	1L
NY_StLawRiverCornwall_07_20	4264331	St. Lawrence River at Cornwall, Ontario	Large Inland Rivers	Massena	New York	45.0061111	-74.795	20-Jul-22	12:00	2L	2L
NY_HudsonRiver_07_06	1372043	Hudson River	Coastal Rivers	Poughkeepsie	New York	41.72176015	-73.94069299	6-Jul-22	10:30	2L	6L
NY_Abrastives_07_06	4.41729E+14	Abrastives, E Side Rt 86 Catch Basin	Ditch	Lake Placid	New York	44.29151944	-73.9552611	6-Jul-22	10:40	2L	700mL
NY_StLawRiverOak_09_13	4260900	St. Lawrence River at Oak Point	Stream	Morristown	New York	44.51775	-75.74838889	13-Sep-22	11:30	2L	4L
NY_StLawRiverOak_10_12	4260900	St. Lawrence River at Oak Point	Stream	Morristown	New York	44.51775	-75.74838889	12-Oct-22	14:00	2L	10L
NY_GeneseeRiver_09_21	4231600	Genesee River at Ford Street Bridge	Stream	Rochester	New York	43.1417222	-77.6163056	21-Sep-22	13:00	2L	3L
NY_StLawRiverCorwall_09_14	4264331	St. Lawrence River at Cornwall, Ontario	Large Inland Rivers	Massena	New York	45.0061111	-74.795	14-Sep-22	12:00	2L	4L
NY_StLawRiverCorwall_10_13	4264331	St. Lawrence River at Cornwall, Ontario	Large Inland Rivers	Massena	New York	45.0061111	-74.795	13-Oct-22	11:30	2L	4L
NY_StLawRiverOak_08_16	4260900	St. Lawrence River at Oak Point	Stream	Morristown	New York	44.51775	-75.74838889	16-Aug-22	13:30	2L	5L
NY_CanajoharieCreek_08_09_A	1349150	Canajoharie Creek	Agriculture	Canajoharie	New York	42.87627778	-74.6028611	9-Aug-22	13:00	2L	4L
NY_CanajoharieCreek_08_09_B	1349150	Canajoharie Creek	Agriculture	Canajoharie	New York	42.87627778	-74.6028611	9-Aug-22	13:01	2L	4L
NJ_McDonaldsBranch_A	1466500	McDonalds Branch	Reference	Byrne State Forest	New Jersey	39.885	-74.50527778			2L	1.5L
NJ_McDonaldsBranch_B	1466500	McDonalds Branch	Reference	Byrne State Forest	New Jersey	39.885	-74.50527778			2L	1.5L
NJ_BabcockCreek	1411196	Babcock Creek	Stream	Mays Landing	New Jersey	39.46888889	-74.6925			2L	3.125L
NJ_McDonaldsBranch_C	1466500	McDonalds Branch	Reference	Byrne State Forest	New Jersey	39.885	-74.50527778			2L	2L
NJ_BatstoRiver	1409470	Batsto River	Stream	Quaker Bridge	New Jersey	39.70944444	-74.66638889			2.5L	2L
NJ_MullicaRiver_AtsionLake_A	1409387	Mullica River at outlet of Atsion Lake	Stream	Atsion	New Jersey	39.74027778	-74.7266667			2.8L	2L
NJ_GreatEggHarborRiver	1411110	Great Egg Harbor River	Stream	Weymouth	New Jersey	39.51388889	-74.7797222			2.5L	2L
NJ_MullicaRiver_AtsionLake_B	1409387	Mullica River at outlet of Atsion Lake	Stream	Atsion	New Jersey	39.74027778	-74.7266667			2.5L	2L
NJ_BlueAnchorBrook	140940950	Blue Anchor Brook	Stream	Elm	New Jersey	39.68805556	-74.8347222			2.5L	2L
NJ_AssunpinkCreek_PeaceSt	1464020	Assunpink Creek at Peace St	Stream	Trenton	New Jersey	40.2172222	-74.7686111			2.5L	2L
NJ_DelawareRiver	1463500	Delaware River	Coastal Rivers	Trenton	New Jersey	40.22166667	-74.7780556			1.6L	2L
NJ_WestBranchWadingRiver	1409815	West Branch Wading River	Stream	Maxwell	New Jersey	39.675	-74.5408333			2.5L	2L
NJ_MiryRun_Route533	1463850	Miry Run at Route 533	Stream	Mercerville	New Jersey	40.24694444	-74.6866667			2.5L	2L
FL_ThreeMileCanal_08_16	2289035	Three Mile Canal below G409	Canal	Clewiston	Florida	26.32719444	-80.8816111	16-Aug-22	13:15	10mL	400mL
FL_ThreeMileCanal_10_17	2289035	Three Mile Canal below G409	Canal	Clewiston	Florida	26.32719444	-80.8816111	17-Oct-23	16:00	10mL	400mL
ID_TenmileCreek_08_10	13210660	Tenmile Creek at Franklin Road	Stream	Nampa	Idaho	43.64621667	-116.552775	10-Aug-22	10:00	2L	700mL
ID_FivemileCreek_08_10	13210795	Fivemile Creek at Franklin Road	Stream	Nampa	Idaho	43.647662	-116.5531868	10-Aug-22	8:20	2L	650mL
ID_SnakeRiver_Pigeon_09_28	13093383	Snake River at Pigeon Cove	Stream	Twin Falls	Idaho	42.6518222	-114.6287528	28-Sep-22	8:20	2L	324mL
ID_RockCreekHWY30_09_06	13092747	Rock Creek AB HWY 30/93 Xing	Agriculture	Twin Falls	Idaho	42.5625	-114.4947222	6-Sep-22	10:30	50mL	550mL
ID_BoiseRiver_Parma_08_12_A	13213000	Boise River	Stream	Parma	Idaho	43.78166667	-116.9727778	12-Aug-22	11:48	2L	700mL
ID_SandRunGulch_08_12	13213072	Sand Run Gulch	Stream	Parma	Idaho	43.79960556	-116.975711	12-Aug-22	9:30	2L	700mL
ID_BoiseRiver_Parma_08_12_B	13213000	Boise River	Stream	Parma	Idaho	43.78166667	-116.9727778	12-Aug-22	11:40	2L	700mL
ID_MasonCreek_08_11	13210980	Mason Creek	Stream	Caldwell	Idaho	43.68321667	-116.6631917	11-Aug-22	9:30	2L	700mL
ID_BoiseRiverEckert_08_10	13203760	Boise River at Eckert Rd	Stream	Boise	Idaho	43.56572358	-116.1320577	10-Aug-22	15:00	2L	700mL
ID_IndianCreek_08_11	13211441	Indian Creek at Simplot Blvd	Stream	Caldwell	Idaho	43.6697222	-116.693611	11-Aug-22	8:20	2L	700mL
ID_RockCreekHWY30_08_01	13092747	Rock Creek AB HWY 30/93 Xing	Agriculture	Twin Falls	Idaho	42.5625	-114.4947222	1-Aug-22	11:20	2L	1.0525L
ID_SnakeRiver_KingHill_NoDate	13154500	Snake River	Large Inland Rivers	King Hill	Idaho	43.0022222	-115.2025			2L	1.0725L
ID_SnakeRiver_Pigeon_07_19	13093383	Snake River at Pigeon Cove	Stream	Twin Falls	Idaho	42.6518222	-114.6287528	19-Jul-22	13:00	2L	425mL
ID_SnakeRiver_KingHill_07_21	13154500	Snake River	Large Inland Rivers	King Hill	Idaho	43.0022222	-115.2025	21-Jul-22	12:50	2.83725L	1.11250L
OK_ChisholmCreek_07_19	7159730	Chisholm Creek	Stream	Edmond	Oklahoma	35.681997	-97.535319	19-Jul-22	9:15	2L	400mL
OK_NorthCanadianR_Brit_07_20	7240200	North Canadian River at Hwy 66	Stream	Oklahoma City	Oklahoma	35.5145007	-97.6636534	20-Jul-22	7:30	2L	400mL
OK_BluffCreek_Beth_09_06	7159639	Bluff Creek ab Bethany/Warr Acres STP	Stream	Edmond	Oklahoma	35.6672744	-97.5961538	6-Sep-22	13:00	2L	300mL
OK_DeerCreek_Bluff_07_12	7159643	Deer Creek below Bluff Creek	Stream	Oklahoma City	Oklahoma	35.68227399	-97.590876	12-Jul-22	8:00	2L	275mL
OK_FourcheMaline_09_14	7247650	Fourche Maline	Stream	Leflore	Oklahoma	34.9198213	-94.9455125	14-Sep-22	12:15	2L	175mL
OK_DeerCreek_OKC_08_08	7159650	Deer Creek	Stream	Oklahoma City	Oklahoma	35.6900516	-97.58532	8-Aug-22	11:00	2L	300mL
OK_NorthCanadianR_Brit_08_10	7241520	North Canadian River at Britton Rd	Stream	Oklahoma City	Oklahoma	35.5656147	-97.367258	10-Aug-22	9:30	2L	1.2L
OK_NorthCanadianR_Harrah_08_02	7241550	North Canadian River	Large Inland Rivers	Harrah	Oklahoma	35.5003412	-97.1939194	2-Aug-22	10:00	2L	1.3L
OK_BluffCreek_Beth_08_01	7159639	Bluff Creek ab Bethany/Warr Acres STP	Stream	Edmond	Oklahoma	35.6672744	-97.5961538	1-Aug-22	13:00	2L	300mL
OK_NorthCanadianR_Cal_08_04	7239450	North Canadian River	Stream	Calumet	Oklahoma	35.6169933	-98.0653316	4-Aug-22	9:30	2L	1.2L
OK_NorthCanadianR_Harrah_07_11	7241550	North Canadian River	Stream	Harrah	Oklahoma	35.5003412	-97.1939194	11-Jul-22	8:30	2L	1.150L
OK_NorthCanadianR_HWY66_08_18	7240200	North Canadian River at Hwy 66	Stream	Oklahoma City	Oklahoma	35.5145007	-97.6636534	18-Aug-22	10:30	2L	2.350L
OK_NorthCanadianR_Harrah_10_06	7241550	North Canadian River	Stream	Harrah	Oklahoma	35.5003412	-97.1939194	6-Oct-22	9:30	2L	400mL
OK_ChisholmCreek_08_01_B	7159730	Chisholm Creek	Stream	Edmond	Oklahoma	35.681997	-97.535319	1-Aug-22	11:30	2L	300mL
OK_ChisholmCreek_07_19	7159735	Chisholm Creek	Stream	Edmond	Oklahoma	35.7256067	-97.527264	19-Jul-22	7:45	2L	400mL
OK_NorthCanadianR_HWY66_10_19	7240200	North Canadian River at Hwy 66	Stream	Oklahoma City	Oklahoma	35.5145007	-97.6636534	19-Oct-22	11:15	2L	400mL
OK_ChisholmCreek_08_01_A	7159735	Chisholm Creek	Stream	Edmond	Oklahoma	35.7256067	-97.527264	1-Aug-22	9:30	2L	300mL
OK_NorthCanadianR_Harrah_07_28	7241550	North Canadian River	Stream	Harrah	Oklahoma	35.5003412	-97.1939194	28-Jul-22	12:30	2L	1.150L
OK_NorthCanadianR_Brit_10_06	7241520	North Canadian River at Britton Rd	Stream	Oklahoma City	Oklahoma	35.5656147	-97.367258	6-Oct-22	11:30	2L	550mL
OK_NorthCanadianR_HWY66_09_21	7240200	North Canadian River at Hwy 66	Stream	Oklahoma City	Oklahoma	35.5145007	-97.6636534	21-Sep-22	9:30	2L	425mL
OK_PoteauRiver_07_25	7247015	Poteau River	Stream	Loving	Oklahoma	34.8798239	-94.484111	25-Jul-22	15:00	2L	175mL
OK_FourcheMaline_07_26	7247650	Fourche Maline	Stream	Leflore	Oklahoma	34.9198213	-94.9455125	26-Jul-22	10:45	2L	175mL
OK_ChisholmCreek_09_06_A	7159735	Chisholm Creek	Stream	Edmond	Oklahoma	35.7256067	-97.527264	6-Sep-22	9:15	2L	300mL
OK_DeerCreek_OKC_07_12	7159650	Deer Creek	Stream	Oklahoma City	Oklahoma	35.69005158	-97.5853204	12-Jul-22	10:00	2L	275mL
OK_NorthCanadianR_Harrah_08_11	7241550	North Canadian River	Stream	Harrah	Oklahoma	35.5003412	-97.1939194	11-Aug-22	9:00	2L	1.2L
OK_DeerCreek_OKC_09_12	7159650	Deer Creek	Stream	Oklahoma City	Oklahoma	35.69005158	-97.5853204	12-Sep-22	12:30	2L	300mL
OK_PoteauRiver_09_14	7247350	Poteau River	Stream	Heavener	Oklahoma	34.85843469	-94.6293929	14-Sep-22	9:00	2L	175mL
OK_NorthCanadianR_Cal_10_12	7239450	North Canadian River	Stream	Calumet	Oklahoma	35.6169933	-98.0653316	12-Oct-22	9:30	2L	400mL
OK_DeerCreek_Bluff_08_08	7159643	Deer Creek below Bluff Creek	Stream	Oklahoma City	Oklahoma	35.68227399	-97.590876	8-Aug-22	9:00	2L	300mL
OK_NorthCanadianR_Over_10_19	7241000	North Canadian River blw Lk Overholser	Stream	Oklahoma City	Oklahoma	35.47866848	-97.6633752	19-Oct-22	9:15	2L	400mL
OK_NorthCanadianR_Harrah_08_16	7241550	North Canadian River	Stream	Harrah	Oklahoma	35.5003412	-97.1939194	16-Aug-22		2L	1.150L
OK_NorthCanadianR_Harrah_09_01	7241550	North Canadian River	Stream	Harrah	Oklahoma	35.5003412	-97.1939194	1-Sep-22	10:30	2L	400mL
OK_NorthCanadianR_Cal_09_01	7239450	North Canadian River	Stream	Calumet	Oklahoma	35.6169933	-98.0653316	1-Sep-22	14:00	2L	1.175L
OK_BluffCreek_Beth_07_19	7159639	Bluff Creek ab Bethany/Warr Acres STP	Stream	Edmond	Oklahoma	35.6672744	-97.5961538	19-Jul-22	10:45	2L	400mL
OK_NorthCanadianR_Over_09_21	7241000	North Canadian River blw Lk Overholser	Stream	Oklahoma City	Oklahoma	35.47866848	-97.6633752	21-Sep-22	12:00	2L	425mL
OK_NorthCanadianR_Over_07_20	7241000	North Canadian River blw Lk Overholser	Stream	Oklahoma City	Oklahoma	35.47866848	-97.6633752	20-Jul-22	9:30	2L	400mL
OK_NorthCanadianR_Harrah_07_21	7241550	North Canadian River	Stream	Harrah	Oklahoma	35.5003412	-97.1939194	21-Jul-22	9:00	2L	1.150L
OK_PoteauRiver_09_13	7247015	Poteau River	Stream	Loving	Oklahoma	34.8798239	-94.484111	13-Sep-22	14:45	2L	175mL
OK_NorthCanadianR_Harrah_10_18	7241550	North Canadian River	Stream	Harrah	Oklahoma	35.5003412	-97.1939194	18-Oct-22	11:30	2L	950mL
OK_ChisholmCreek_09_06_B	7159730	Chisholm Creek	Stream	Edmond	Oklahoma	35.681997	-97.535319	6-Sep-22	11:15	2L	300mL
OK_NorthCanadianR_Brit_07_06	7241520	North Canadian River at Britton Rd	Stream	Oklahoma City	Oklahoma	35.5656147	-97.367258	6-Jul-22	7:30	2L	400mL
OK_NorthCanadianR_Harrah_09_15	7241550	North Canadian River	Stream	Harrah	Oklahoma	35.5003412	-97.1939194	15-Sep-22	10:32	2L	425mL
OK_NorthCanadianR_Harrah_07_06	7241550	North Canadian River	Stream	Harrah	Oklahoma	35.5003412	-97.1939194	6-Jul-22	10:30	2L	400mL
OK_DeerCreek_Bluff_09_12	7159643	Deer Creek below Bluff Creek	Stream	Oklahoma City	Oklahoma	35.68227399	-97.590876	12-Sep-22	9:45	2L	300mL
OK_NorthCanadianR_Brit_09_15	7241520	North Canadian River at Britton Rd	Stream	Oklahoma City	Oklahoma	35.5656147	-97.367258	15-Sep-22	13:15	2L	425mL
OK_BlackFork_07_25	7247345	Black Fork	Stream	Hodgen	Oklahoma	34.8431572	-94.6246706	25-Jul-22	12:30	2L	175mL
OK_NorthCanadianR_Cal_07_07	7239450	North Canadian River	Stream	Calumet	Oklahoma	35.6169933	-98.0653316	7-Jul-22	8:00	2L	400mL
OK_BlackFork_09_13	7247345	Black Fork	Stream	Hodgen	Oklahoma	34.8431572	-94.6246706	13-Sep-22	12:30	2L	175mL
OK_PoteauRiver_07_26	7247350	Poteau River	Stream	Heavener	Oklahoma	34.85843469	-94.6293929	26-Jul-22	8:30	2L	175mL
