# Supplementary material for: A cross-environment comparison of nontuberculous mycobacterial diversity
Source: Appl Environ Microbiol. 2025 Dec 8;92(1):e01552-25. doi: 10.1128/aem.01552-25 (PMC12838349; doi:10.1128/aem.01552-25)
Supplement: Table S2 — Water quality metadata for surface water collection sites. [file aem.01552-25-s0003.csv]

Supplementary Table 2: Water quality metadata collected at each USGS surface water site
Sample_ID	water.temp.C	water.unfiltered.pH	dissolved.oxygen.percSat	carbon.total.sediment.mgL	SAR	turbidity.unfiltered.NTRU	nitrogen.total.mgL.y
CA_SactoRiver_07_14_sw	22.6	7.3	93	0.23	0.35	3.8	0.15
CA_SanJoaquinRiver_08_16_sw	23.2	7.1	77	0.31	1.47	2	0.62
CA_SanJoaquinRiver_10_12_sw	18.9	6.9	80	0.26	1.08	2	0.68
CT_NorwalkRiver_07_14_sw	22.5	8.5	NA	0.43	2.4	2.6	0.77
CT_NorwalkRiver_09_01_sw	18.7	8.2	126	0.1	1.78	2	0.7
GA_AltahamaRiver_07_14_sw	29.5	7.1	81	0.62	1.39	22	0.86
GA_AltahamaRiver_08_02_sw	31.9	7.3	88	0.54	1.48	18	0.64
GA_AltamahaRiver_10_12_sw	24.2	7.4	81	0.43	2.33	7.2	0.65
GA_ChattaRiver_07_28_sw	24.5	7	86	1.41	0.9	17	2.4
GA_ChattaRiver_08_11_sw	25.1	7	79	2.34	0.89	38	2.2
GA_ChattaRiver_09_08_sw	23.8	7	79	1.68	0.79	37	1.9
GA_HillabahatcheeCreek_07_22_sw	21.7	6.6	96	NA	0.35	NA	NA
GA_SopeCreek_08_25_sw	23.2	6.9	87	0.89	0.39	23	1.1
GA_SopeCreek_09_06_sw	24	6.9	94	0.79	0.42	21	0.56
IA_DesMoinesRiver_08_17_sw	27.1	9.4	279	12.7	0.8	19	2.8
IA_DesMoinesRiver_10_26_sw	NA	NA	NA	NA	NA	NA	NA
IA_SForkIowaRiver_08_01_sw	24.6	8.3	125	1.89	0.24	2	5.5
ID_BoiseRiver_Parma_08_12_B_sw	22.7	7.9	82	NA	NA	NA	NA
ID_BoiseRiverEckert_08_10_sw	16.5	8.2	105	NA	NA	NA	NA
ID_FivemileCreek_08_10_sw	19.1	7.7	83	NA	NA	NA	NA
ID_SandRunGulch_08_12_sw	NA	NA	NA	NA	NA	NA	NA
KS_CheneyRez_08_16_A_sw	27.6	8.6	103	3.14	NA	NA	0.92
KS_KansasRiver_07_06_B_sw	28.3	7.9	84	21.8	0.77	550	4.1
KS_LittleArkansasRiver_07_07_A_sw	27.6	7.5	67	3.33	0.7	64	1.9
KS_LittleArkansasRiver_10_05_sw	18.5	7.6	81	1.58	1.25	12	0.55
KS_LittleArkansasRiver_HWY50_08_29_B_sw	25.4	8.3	66	2.48	1.09	30	0.67
KS_Ninnescah_08_17_sw	22.8	8.3	99	0.99	NA	NA	0.57
MI_ClintonRiver_Moravian_11_07_sw	11.6	8.2	84	NA	NA	NA	NA
MI_ClintonRiver_SterlingH_07_20_sw	23.8	8	84	0.8	3.48	3.2	6.7
MI_ClintonRiver_SterlingH_10_11_A_sw	11.5	8.1	91	NA	NA	NA	NA
MI_LowerRiverRouge_10_12_sw	15.1	7.9	85	NA	NA	NA	NA
MI_RiverRouge_08_09_sw	23.2	7.9	71	NA	NA	NA	NA
MI_RiverRouge_09_21_sw	18.8	8.1	75	NA	NA	NA	NA
NCarolina_LittleRRes_08_10_C_sw	10.6	7.2	0	NA	NA	NA	2
NCarolina_NeuseRiver_08_02_sw	29.7	7.2	88	0.82	1.47	23	1.6
NE_DismalRiver_07_26_sw	19.2	8.1	100	NA	0.34	NA	NA
NE_DismalRiver_08_25_A_sw	20.4	8	NA	NA	0.34	NA	NA
NE_DismalRiver_08_25_B_sw	20.4	8	NA	NA	0.34	NA	NA
NE_DismalRiver_10_19_sw	NA	NA	NA	NA	NA	NA	NA
NE_ElkhornRiver_08_10_sw	25.6	8.7	106	10.9	1.13	28	1.9
NE_ElkhornRiver_08_24_A_sw	24.3	8.6	NA	14.2	1.13	33	2.3
NE_ElkhornRiver_08_24_B_sw	NA	NA	NA	NA	NA	NA	NA
NE_MIssouriRiver_10_19_sw	10.3	8.4	95	NA	NA	NA	0.46
NE_MissouriRiver_DodgePark_08_08_sw	27	8.2	89	NA	NA	NA	0.61
NE_PlatteRiver_09_06_sw	22.4	8.9	121	NA	0.68	NA	3.1
NE_PlatteRiver_Louisville_09_06_sw	NA	NA	NA	NA	NA	NA	NA
NE_PlatteRiver_Louisville_10_17_sw	NA	NA	NA	NA	NA	NA	NA
NY_CanajoharieCreek_08_09_A_sw	28.8	8.2	128	2.47	0.82	17	0.64
NY_CanajoharieCreek_08_09_B_sw	NA	NA	NA	NA	NA	NA	NA
NY_NeversinkRiver_08_11_sw	19.7	NA	NA	NA	0.41	NA	NA
OH_GrandRiver_10_18_sw	6.8	7.9	93	NA	NA	NA	NA
OK_BlackFork_09_13_sw	25.1	6.2	82	NA	NA	6.9	0.4
OK_BluffCreek_Beth_07_19_sw	29.1	8.1	81	NA	NA	NA	NA
OK_ChisholmCreek_09_06_A_sw	25.3	7.4	78	NA	NA	NA	NA
OK_DeerCreek_Bluff_08_08_sw	26.7	7.3	0	NA	NA	NA	NA
OK_DeerCreek_Bluff_09_12_sw	21	7.3	22	NA	NA	NA	NA
OK_DeerCreek_OKC_07_12_sw	25.8	7.3	53	NA	NA	NA	NA
OK_DeerCreek_OKC_08_08_sw	26.5	7	32	NA	NA	NA	NA
OK_DeerCreek_OKC_09_12_sw	23.7	7.4	51	NA	NA	NA	NA
OK_NorthCanadianR_Brit_07_20_sw	31	8.2	87	NA	NA	55	1.2
OK_NorthCanadianR_Brit_08_10_sw	27.4	7.8	66	NA	2.67	29	1.8
OK_NorthCanadianR_Brit_10_06_sw	NA	NA	NA	NA	NA	NA	NA
OK_NorthCanadianR_Cal_09_01_sw	NA	NA	NA	NA	NA	NA	NA
OK_NorthCanadianR_Harrah_07_06_sw	27.7	8.8	159	NA	NA	24	5.2
OK_NorthCanadianR_Harrah_07_11_sw	27.3	8.6	99	7.46	2.42	24	4.1
OK_NorthCanadianR_Harrah_07_21_sw	NA	NA	NA	NA	NA	NA	NA
OK_NorthCanadianR_Harrah_07_28_sw	27.8	8.4	139	3.63	2.5	8.2	6.9
OK_NorthCanadianR_Harrah_08_02_sw	NA	NA	NA	NA	NA	NA	NA
OK_NorthCanadianR_Harrah_08_11_sw	27.1	8.5	111	NA	2.84	23	3.7
OK_NorthCanadianR_Harrah_10_18_sw	14.4	8	104	3.36	1.91	17	7.6
OK_NorthCanadianR_HWY66_09_21_sw	26.4	8.6	83	NA	NA	53	1.6
OK_NorthCanadianR_HWY66_10_19_sw	NA	NA	NA	NA	NA	NA	NA
PA_YoungWomansCreek_07_24_sw	21	NA	NA	NA	0.16	NA	NA
PA_YoungWomansCreek_08_07_sw	20.6	NA	NA	NA	0.16	NA	NA
PA_YoungWomansCreek_10_25_sw	11.5	NA	NA	NA	0.12	NA	NA
SC_EdistoRiver_09_06_sw	25.5	6.1	69	0.85	0.38	5.4	0.7
SC_EdistoRiver_10_18_sw	19.2	6.9	73	0.67	0.42	5.3	0.5
SCal_SantaAnaRiver_08_16_sw	27.1	8.5	176	1.05	3.06	8.8	3.3
VA_AccotinkCreek_10_27_sw	NA	NA	NA	NA	NA	NA	NA
WA_State_GrangerDrain_07_06_sw	16.9	7.6	78	0.5	0.72	7	3.1
WA_State_GrangerDrain_07_20_sw	17.4	7.7	83	0.8	0.73	8.3	3.3
WA_State_YakimaRiver_07_20_sw	23.2	7.8	80	0.84	0.55	5.3	1.3
WA_State_YakimaRiver_08_29_sw	21.6	8	78	0.5	0.55	2.9	1.1
WDC_PotomacRiver_07_07_sw	27.6	8.1	85	0.66	0.45	7.3	1.1
WI_PoppleRiver_07_14_sw	18.6	7.2	NA	NA	0.09	NA	NA
