# Supplementary material for: A cross-environment comparison of nontuberculous mycobacterial diversity
Source: Appl Environ Microbiol. 2025 Dec 8;92(1):e01552-25. doi: 10.1128/aem.01552-25 (PMC12838349; doi:10.1128/aem.01552-25)
Supplement: Table S3 — Phylogenetic clusters and corresponding ASVs. [file aem.01552-25-s0004.csv]

Supplementary Table 3: Full list of hsp65 amplicon sequence variants (ASVs) paired with their assigned corresponding phylogenetic cluster number
SequenceName	ClusterNumber
ASV_12159	1
ASV_18629	1
ASV_15242	1
ASV_12303	-1
ASV_13943	2
ASV_12216	2
ASV_8822	2
ASV_20246	3
ASV_18440	3
ASV_12624	4
ASV_23798	4
ASV_11634	5
ASV_10775	5
ASV_13823	5
ASV_1164	5
ASV_14616	5
ASV_3776	6
ASV_9747	6
ASV_1434	6
ASV_4634	6
ASV_15197	-1
ASV_307	-1
ASV_1348	-1
ASV_9972	7
ASV_11484	7
ASV_3653	7
ASV_9107	7
ASV_10507	7
ASV_25490	7
ASV_25442	7
ASV_13643	7
ASV_8573	7
ASV_25407	8
M._aubagnense_CIP_108543_CCUG_	8
ASV_20935	8
ASV_3284	8
ASV_25420	8
ASV_6284	8
ASV_22950	8
ASV_23555	8
ASV_2791	8
ASV_17818	8
ASV_8259	8
ASV_50	8
ASV_16939	8
ASV_7897	8
ASV_6556	8
ASV_5393	8
ASV_4709	8
M._llatzerense_MG13_DSM_45343_	8
ASV_2922	8
ASV_125	8
ASV_20943	8
ASV_220	8
ASV_3427	8
ASV_2679	8
ASV_20409	-1
ASV_19821	9
ASV_7756	9
ASV_889	9
ASV_869	9
ASV_12611	9
ASV_995	9
ASV_21723	9
ASV_3299	9
ASV_9585	9
ASV_53	9
ASV_639	9
ASV_13927	9
ASV_3821	9
ASV_1502	9
ASV_8863	9
ASV_167	9
ASV_24178	9
ASV_14	9
ASV_2357	9
ASV_6218	9
ASV_9289	9
ASV_25483	9
ASV_12529	9
ASV_170	9
ASV_2211	9
ASV_843	9
ASV_1483	9
ASV_23342	9
ASV_10786	9
ASV_2259	9
ASV_6369	9
ASV_11635	9
ASV_7716	9
ASV_17911	9
ASV_3468	9
ASV_18239	9
ASV_3630	9
ASV_25302	9
ASV_3522	9
ASV_12436	9
ASV_9897	9
ASV_5410	9
ASV_231	9
ASV_25343	9
ASV_10279	9
ASV_13264	9
ASV_14619	9
ASV_568	9
ASV_1173	9
ASV_17219	9
ASV_20946	9
ASV_15740	9
ASV_1899	9
ASV_262	9
ASV_2422	9
ASV_129	9
ASV_21416	9
ASV_1407	9
M._phocaicum_CCUG_50185_CIP_10	9
ASV_28	9
ASV_21414	9
ASV_1417	9
ASV_27	9
ASV_1331	9
ASV_8398	9
ASV_25408	9
ASV_3235	9
ASV_5640	9
ASV_4985	9
ASV_16769	9
ASV_7685	9
ASV_520	9
ASV_3671	9
ASV_3778	9
ASV_6177	9
ASV_4678	9
ASV_7379	9
ASV_6627	9
ASV_9748	9
ASV_7877	9
ASV_5	9
ASV_931	9
ASV_10777	9
ASV_3556	9
ASV_2104	9
ASV_16907	9
ASV_2638	9
ASV_5264	9
M._mucogenicum_ATCC_49650_T_	9
ASV_3	9
ASV_25367	9
ASV_1267	9
ASV_4973	9
ASV_3342	9
ASV_16617	9
ASV_2091	9
ASV_22772	9
ASV_5641	9
ASV_4047	9
ASV_20460	9
ASV_226	9
ASV_2834	9
ASV_422	9
ASV_3938	9
ASV_14744	9
ASV_14259	9
ASV_7755	9
ASV_8171	9
ASV_12782	9
ASV_13468	9
ASV_7191	9
ASV_25376	9
ASV_10571	9
ASV_7331	9
ASV_17909	9
ASV_18232	9
ASV_2083	9
ASV_25380	9
ASV_25395	9
ASV_3117	9
ASV_5857	9
ASV_411	9
ASV_22781	9
ASV_17551	9
ASV_25299	9
ASV_25486	9
ASV_15091	9
ASV_2277	9
ASV_1082	9
ASV_14025	9
ASV_25450	9
ASV_3108	9
ASV_10073	9
ASV_999	9
ASV_397	9
ASV_24165	9
ASV_18245	9
ASV_25518	9
ASV_18601	9
ASV_15480	9
ASV_25396	9
ASV_14976	9
ASV_25509	9
ASV_23340	9
ASV_22025	9
ASV_22383	9
ASV_6057	9
ASV_25491	9
ASV_16320	9
ASV_5182	9
ASV_19822	9
ASV_2243	9
ASV_20234	9
ASV_635	9
ASV_21423	9
ASV_25321	9
ASV_9536	9
ASV_8210	9
ASV_9195	9
ASV_15865	9
ASV_25403	10
ASV_20617	10
ASV_22374	10
ASV_21706	-1
ASV_17914	11
ASV_19585	11
ASV_21176	11
ASV_14257	12
ASV_1143	12
ASV_8617	12
ASV_18137	12
ASV_12973	12
ASV_24614	12
ASV_10256	12
M._frederiksbergense_DSM_44346	12
ASV_7656	12
ASV_15597	12
ASV_18499	12
ASV_9213	12
ASV_4268	12
ASV_17910	12
ASV_8527	12
ASV_4341	12
M._neoaurum_ATCC_25795_CIP_105	12
ASV_16322	12
ASV_2268	12
ASV_11876	12
ASV_11108	12
ASV_11541	12
ASV_21183	12
ASV_103	12
ASV_20936	12
ASV_2196	12
ASV_22369	12
ASV_193	12
ASV_22024	12
ASV_4149	12
CP006936.2_1087155_M._neoaurum	12
ASV_4654	12
ASV_24150	12
ASV_7784	12
ASV_25303	12
ASV_5466	12
ASV_20707	12
ASV_441	12
ASV_6607	12
ASV_13831	12
ASV_1844	12
ASV_3584	12
ASV_2856	12
M._diernhoferi_CIP_105384_T_	13
ASV_8542	13
ASV_11325	13
ASV_7605	13
ASV_1720	13
M._fluoranthenivorans_DSM_4455	13
M._cosmeticum_LTA-388_DSM_4482	13
ASV_2462	13
ASV_61	13
M._canariasense_DSM_44828_5023	13
ASV_1183	13
ASV_13370	13
ASV_478	13
ASV_2119	13
ASV_20709	13
ASV_187	13
ASV_4507	13
ASV_2191	13
ASV_21422	14
ASV_25456	14
ASV_25516	14
ASV_16616	14
ASV_15358	14
ASV_22779	14
ASV_25517	14
ASV_22375	14
ASV_22376	14
ASV_11637	14
ASV_7218	14
ASV_25412	14
ASV_20947	14
ASV_9401	14
ASV_25472	14
ASV_20703	14
ASV_24138	14
ASV_23354	14
ASV_21184	14
ASV_21722	14
ASV_19007	14
ASV_25333	14
ASV_25344	14
ASV_25347	14
ASV_17040	14
ASV_8904	14
ASV_2327	14
ASV_25399	14
ASV_25345	14
ASV_17913	14
ASV_24152	14
ASV_21724	14
ASV_17730	14
ASV_23352	14
ASV_25404	14
ASV_25314	14
ASV_24149	14
ASV_15094	14
ASV_21180	14
ASV_25485	14
ASV_25338	14
ASV_19005	14
ASV_21419	14
ASV_14499	14
ASV_25482	14
ASV_25519	14
ASV_25409	14
ASV_4635	14
ASV_25507	14
ASV_25411	14
ASV_23355	14
ASV_23921	-1
ASV_5130	-1
ASV_23888	-1
ASV_14524	15
ASV_22104	15
ASV_14995	-1
ASV_10322	16
ASV_9744	16
ASV_12005	-1
ASV_8339	17
ASV_12276	17
ASV_11131	18
ASV_1219	18
ASV_13433	18
ASV_14435	18
ASV_11815	18
ASV_8384	18
ASV_7077	18
ASV_10368	18
ASV_26164	19
ASV_10365	19
ASV_10610	19
ASV_12732	19
ASV_4844	19
ASV_884	19
ASV_11997	19
ASV_1965	19
ASV_17638	20
ASV_18162	20
ASV_18161	20
ASV_14196	20
ASV_14075	20
ASV_10362	20
ASV_12854	21
ASV_24389	21
ASV_26579	21
ASV_23493	21
ASV_26714	21
ASV_26170	21
ASV_19481	21
ASV_23369	21
ASV_2501	22
ASV_730	22
ASV_22724	22
ASV_24759	22
ASV_22291	22
ASV_479	22
ASV_17361	22
ASV_23758	22
ASV_6704	23
ASV_27707	23
ASV_23274	23
ASV_76	23
ASV_17518	23
ASV_1313	23
ASV_12423	23
ASV_18049	23
ASV_14345	23
ASV_14234	23
ASV_12512	23
ASV_20636	23
ASV_22239	23
ASV_24758	23
ASV_6751	23
ASV_27674	23
ASV_12421	23
ASV_6480	24
ASV_4309	24
ASV_10974	24
ASV_1652	24
ASV_22243	24
ASV_1477	25
ASV_3870	25
ASV_1123	25
ASV_5554	25
ASV_21237	-1
ASV_20526	26
ASV_24326	26
ASV_26112	26
ASV_15260	26
ASV_25576	26
ASV_16993	-1
ASV_14363	27
ASV_3433	27
ASV_6155	27
ASV_621	27
ASV_4143	27
ASV_15213	28
ASV_15591	28
ASV_17597	29
ASV_9477	29
ASV_24536	29
ASV_26425	29
ASV_12579	29
ASV_26640	29
ASV_26431	29
ASV_5381	29
ASV_19500	29
ASV_2990	29
ASV_10442	29
ASV_22511	29
ASV_4346	29
ASV_4005	29
ASV_12334	29
ASV_3087	29
ASV_3057	29
ASV_14440	29
ASV_13294	29
ASV_4742	29
ASV_5585	29
ASV_14327	30
ASV_12164	30
ASV_26372	30
ASV_24454	30
ASV_4619	30
ASV_18640	30
ASV_21550	30
ASV_26415	30
ASV_22543	30
ASV_6566	30
ASV_8044	30
ASV_9625	30
ASV_7601	30
ASV_12496	30
ASV_6618	30
ASV_23619	30
ASV_26414	30
ASV_26589	30
ASV_17563	30
ASV_26488	30
ASV_26489	30
ASV_2914	30
ASV_26580	30
ASV_19836	30
ASV_23617	30
ASV_5814	30
ASV_26479	30
ASV_23399	30
ASV_5964	30
ASV_1802	30
ASV_18016	30
ASV_17309	30
ASV_14872	30
ASV_24233	30
ASV_5694	30
ASV_1790	30
ASV_24558	30
ASV_5448	30
ASV_9777	30
ASV_20575	30
ASV_5866	30
ASV_15302	30
ASV_8443	30
ASV_6467	30
ASV_26545	30
ASV_12567	30
ASV_9456	30
ASV_2487	30
ASV_11461	30
ASV_3482	30
ASV_4679	30
ASV_3845	30
ASV_7344	30
ASV_3514	30
ASV_24606	30
ASV_9001	30
ASV_26732	30
ASV_2237	30
ASV_22503	30
ASV_6231	30
ASV_1653	30
ASV_15560	30
ASV_18177	30
ASV_11543	30
ASV_24578	30
ASV_26566	30
ASV_23400	30
ASV_22158	30
ASV_7506	30
ASV_24571	30
ASV_14813	30
ASV_21061	30
ASV_19401	30
ASV_22998	30
ASV_26475	30
ASV_9178	30
ASV_25612	30
ASV_23024	30
ASV_21585	30
ASV_24200	30
ASV_19400	30
ASV_15883	30
ASV_26627	30
ASV_19181	30
ASV_24456	30
ASV_21294	30
ASV_22818	30
ASV_22962	30
ASV_26498	30
ASV_22188	30
ASV_22407	30
ASV_10514	30
ASV_12444	30
ASV_20577	30
ASV_21199	30
ASV_20498	30
ASV_22986	30
ASV_20476	30
ASV_23657	31
ASV_11687	31
ASV_24644	31
ASV_22525	31
ASV_8593	31
ASV_21850	31
ASV_21068	31
ASV_561	31
ASV_5490	31
ASV_24470	31
ASV_967	31
ASV_2801	31
ASV_8551	31
ASV_26215	31
ASV_12836	31
ASV_9554	31
ASV_22499	31
ASV_7738	31
ASV_26217	31
ASV_22966	31
ASV_26750	31
ASV_26847	31
ASV_24460	31
ASV_24457	31
ASV_23005	31
ASV_15230	31
ASV_26202	31
ASV_24501	31
ASV_25551	31
ASV_26200	31
ASV_12827	32
ASV_22045	32
ASV_16483	32
ASV_6338	32
ASV_18253	32
ASV_21736	32
ASV_11964	32
ASV_7016	32
ASV_26723	32
ASV_19394	32
ASV_552	32
ASV_6415	32
ASV_5282	32
ASV_11725	32
ASV_9923	32
ASV_25583	32
ASV_1076	32
ASV_24208	32
ASV_6714	32
ASV_2683	32
ASV_11117	32
ASV_22545	32
ASV_26510	32
ASV_24626	32
ASV_26500	32
ASV_22961	33
ASV_15098	33
ASV_1160	33
ASV_26774	33
ASV_25550	33
ASV_23572	33
ASV_6795	33
ASV_15956	33
ASV_6711	33
ASV_7732	33
ASV_19185	33
ASV_3198	33
ASV_7661	33
ASV_12203	33
ASV_8884	33
ASV_11118	33
ASV_22035	33
ASV_3129	33
ASV_1920	33
ASV_13705	33
ASV_22969	33
ASV_14112	33
ASV_15452	33
ASV_3526	33
ASV_15960	33
ASV_25539	33
ASV_16484	33
ASV_11190	33
ASV_17142	33
ASV_10779	33
ASV_20039	33
ASV_20723	33
ASV_26482	33
ASV_21311	33
ASV_9729	33
ASV_26499	33
ASV_14629	33
ASV_6042	33
ASV_16035	33
ASV_26515	33
ASV_950	33
ASV_11420	33
ASV_5892	33
ASV_11032	33
ASV_11852	33
ASV_8508	33
ASV_15970	33
ASV_1942	33
ASV_22046	33
ASV_15105	33
ASV_10780	33
ASV_7853	33
ASV_21190	33
ASV_15363	33
ASV_13069	33
ASV_22524	33
ASV_23645	33
ASV_13377	33
ASV_26344	33
ASV_15364	33
ASV_4581	33
ASV_6619	33
ASV_26727	33
ASV_13213	33
ASV_8173	33
ASV_11216	33
ASV_4684	33
ASV_22034	33
ASV_9864	33
ASV_11327	33
ASV_11219	33
ASV_13800	33
ASV_6849	33
ASV_4947	33
ASV_4441	33
ASV_18103	33
ASV_10581	33
ASV_2020	33
ASV_13616	33
ASV_16127	33
ASV_12050	33
ASV_26230	33
ASV_10157	33
ASV_6765	33
ASV_7904	33
ASV_4686	33
ASV_25571	33
ASV_8616	33
ASV_6652	33
ASV_9973	33
ASV_16928	33
ASV_7235	33
ASV_21307	33
ASV_16705	33
ASV_4669	33
ASV_26789	33
ASV_26796	33
ASV_4109	33
ASV_13737	33
ASV_9868	33
ASV_9976	33
ASV_13935	33
ASV_25594	33
ASV_10214	33
ASV_4562	33
ASV_7527	33
ASV_1423	33
ASV_11418	33
ASV_22810	33
ASV_8402	33
ASV_12793	33
ASV_21080	33
ASV_24624	34
ASV_24158	34
ASV_23253	35
ASV_25074	35
ASV_21677	36
ASV_21676	36
ASV_7354	37
ASV_8247	37
ASV_24129	37
ASV_1663	37
ASV_10071	37
ASV_908	37
ASV_10852	37
ASV_9152	37
ASV_2925	37
ASV_1241	37
ASV_2758	37
ASV_24176	37
ASV_15737	37
ASV_2062	37
ASV_212	37
ASV_27490	37
ASV_2725	37
ASV_2701	37
ASV_25072	37
ASV_23255	37
ASV_18397	37
ASV_14391	38
ASV_18671	38
ASV_848	38
ASV_1284	38
ASV_16027	38
ASV_13560	38
ASV_25311	38
ASV_8482	38
ASV_2609	38
ASV_5947	38
ASV_1705	38
ASV_958	38
ASV_4753	38
ASV_14372	38
ASV_15095	38
ASV_4256	38
ASV_364	38
ASV_11873	38
ASV_5075	38
ASV_8866	38
ASV_16763	38
ASV_15	38
ASV_6555	38
ASV_20237	38
ASV_1754	38
ASV_9804	38
ASV_1753	38
ASV_12699	38
ASV_674	38
ASV_20472	38
ASV_1491	38
ASV_1377	38
ASV_25497	38
ASV_1967	38
ASV_25328	38
ASV_12698	38
ASV_1357	38
ASV_10981	38
ASV_2124	38
ASV_14621	38
ASV_25477	38
ASV_21714	38
ASV_25292	38
ASV_21125	38
ASV_8960	38
ASV_1677	38
ASV_10	38
ASV_17221	38
ASV_25431	38
ASV_10134	38
ASV_9151	38
ASV_25335	38
ASV_158	38
ASV_11954	38
ASV_3573	38
ASV_19004	38
ASV_2774	38
ASV_10921	38
ASV_7615	38
ASV_17037	38
ASV_5571	38
ASV_1062	38
ASV_538	38
ASV_22787	38
ASV_7216	38
ASV_4287	38
ASV_12111	38
ASV_10332	38
ASV_25308	38
ASV_7035	38
ASV_10636	38
ASV_6411	38
ASV_22769	38
ASV_8361	38
ASV_25363	38
ASV_22370	38
ASV_49	38
ASV_7924	38
ASV_6112	38
ASV_4463	38
ASV_1410	38
ASV_25499	38
ASV_19013	38
ASV_11348	38
ASV_7244	38
ASV_20	38
ASV_16029	38
ASV_1261	38
ASV_203	38
ASV_3591	38
ASV_15093	38
ASV_2818	38
ASV_13257	38
ASV_2288	38
ASV_2385	38
ASV_2365	38
ASV_1523	38
ASV_4158	38
ASV_25489	38
ASV_9038	38
ASV_14367	38
ASV_22371	38
ASV_3645	38
ASV_18085	38
ASV_6203	38
ASV_1325	38
ASV_10387	39
ASV_20705	39
ASV_25406	39
ASV_16467	39
ASV_22782	39
ASV_22030	39
ASV_25346	39
ASV_10980	39
ASV_25394	39
ASV_7657	39
ASV_25398	39
ASV_25474	39
ASV_25315	40
ASV_25378	40
ASV_25461	40
ASV_25293	40
ASV_24126	40
ASV_25430	40
ASV_18600	40
ASV_24146	40
ASV_25402	40
ASV_25459	40
ASV_14368	40
ASV_25340	40
ASV_19011	40
ASV_16912	40
ASV_8281	41
ASV_25510	41
ASV_14495	41
ASV_10072	41
ASV_8865	41
ASV_8362	41
ASV_22766	41
ASV_17223	41
ASV_25443	41
ASV_20031	42
ASV_16908	42
ASV_25481	42
ASV_25384	42
ASV_25401	42
ASV_23361	42
ASV_25324	42
ASV_3378	42
ASV_25381	42
ASV_24137	42
ASV_25318	42
ASV_25435	42
ASV_25360	42
ASV_25323	42
ASV_25387	42
ASV_24166	42
ASV_22783	42
ASV_25460	42
ASV_25438	42
ASV_25520	42
ASV_20704	42
ASV_16615	42
ASV_24140	42
ASV_23363	42
ASV_6412	42
ASV_5856	42
ASV_23357	42
ASV_5931	42
ASV_7355	42
ASV_24134	42
ASV_21725	42
ASV_16028	42
ASV_9288	42
ASV_5539	42
ASV_25441	42
ASV_15598	42
ASV_1758	43
ASV_25416	43
ASV_25389	43
ASV_10979	43
ASV_23350	43
ASV_14254	43
ASV_25337	43
ASV_25291	43
ASV_5855	43
ASV_25463	43
ASV_24133	43
ASV_16022	43
ASV_19172	43
ASV_25375	43
ASV_22023	43
ASV_20941	43
ASV_18786	43
ASV_14743	43
ASV_21417	43
ASV_22367	43
ASV_20028	43
ASV_9749	43
ASV_18240	43
ASV_18242	43
ASV_13731	43
ASV_14366	43
ASV_17552	43
ASV_15483	43
ASV_20030	43
ASV_22029	43
ASV_15226	43
ASV_14635	43
ASV_11421	43
ASV_17332	43
ASV_12847	43
ASV_11611	43
ASV_16338	43
ASV_2463	43
ASV_5486	43
ASV_3555	44
ASV_4529	44
ASV_22019	44
ASV_8961	44
ASV_1595	44
ASV_25312	44
ASV_21177	44
ASV_23362	44
ASV_1428	44
ASV_24171	44
ASV_20952	44
ASV_17731	44
ASV_3174	44
ASV_14365	44
ASV_25458	44
ASV_11347	44
ASV_24167	44
ASV_25383	44
ASV_7464	44
ASV_4364	44
ASV_24169	44
ASV_6158	44
ASV_25523	44
ASV_25466	44
ASV_25464	44
ASV_7243	44
ASV_14139	44
ASV_6494	44
ASV_21181	44
ASV_2664	45
ASV_20701	45
ASV_21713	45
ASV_2946	45
ASV_21711	45
ASV_47	45
ASV_2527	45
ASV_9750	45
ASV_4340	45
ASV_21186	45
ASV_4645	45
ASV_8767	45
ASV_4476	45
ASV_6931	45
ASV_19372	45
ASV_11872	45
ASV_204	45
ASV_3100	45
ASV_881	45
ASV_23346	45
ASV_25352	45
ASV_5423	45
ASV_5028	45
ASV_516	45
ASV_4752	45
ASV_22380	45
ASV_1597	45
ASV_19586	45
ASV_14138	45
ASV_2893	45
ASV_4483	45
ASV_25295	45
ASV_24123	45
ASV_445	45
ASV_189	45
ASV_25289	45
ASV_6730	45
ASV_25310	45
ASV_779	45
ASV_1	45
ASV_2851	45
ASV_2982	45
ASV_10637	45
ASV_6930	45
ASV_25294	45
ASV_25320	45
ASV_24122	45
M._gordonae_CIP_104529_ATCC_14	45
ASV_2740	45
ASV_13730	45
ASV_24145	45
ASV_11487	45
ASV_4419	45
ASV_9801	45
ASV_19825	45
ASV_2158	45
ASV_6483	45
ASV_25365	45
ASV_2004	45
ASV_764	45
ASV_22027	45
ASV_6626	45
ASV_493	45
ASV_19577	45
ASV_861	45
ASV_25359	45
ASV_5168	45
ASV_24148	45
ASV_842	45
ASV_24135	45
ASV_9454	45
ASV_2515	45
ASV_21719	45
ASV_142	45
ASV_5797	45
ASV_23351	45
ASV_25288	45
ASV_23339	45
ASV_417	45
ASV_2001	45
ASV_1195	45
ASV_17211	45
ASV_24147	45
ASV_24155	45
ASV_5643	45
ASV_23347	45
ASV_111	45
ASV_1961	45
ASV_8815	45
ASV_25329	45
ASV_6862	45
ASV_21712	45
ASV_3383	45
ASV_25397	45
ASV_25415	45
ASV_5337	45
ASV_2881	45
ASV_21718	45
ASV_17212	45
ASV_78	45
ASV_12437	45
ASV_2454	45
ASV_14618	45
ASV_25393	45
ASV_18429	45
ASV_4916	45
ASV_25410	45
ASV_1768	45
ASV_3167	45
ASV_25316	45
ASV_25476	45
ASV_9108	45
ASV_25391	45
ASV_22372	45
ASV_4842	45
ASV_9802	45
ASV_25332	45
ASV_15867	45
ASV_13559	45
ASV_21415	45
ASV_4751	45
ASV_25388	45
ASV_8994	45
ASV_20951	45
ASV_10420	45
ASV_25433	45
ASV_11065	45
ASV_25339	45
ASV_10982	45
ASV_25392	45
ASV_25313	45
ASV_19580	45
ASV_17036	45
ASV_21420	45
ASV_24173	45
ASV_17550	45
ASV_16911	45
ASV_22768	45
ASV_18081	45
ASV_22770	45
ASV_23356	45
ASV_12202	45
ASV_20944	45
ASV_22774	45
ASV_13729	45
ASV_20699	45
ASV_6982	45
ASV_2035	45
ASV_25436	45
ASV_3091	45
ASV_22776	45
ASV_6534	45
ASV_25426	45
ASV_9803	45
ASV_21421	45
ASV_9642	45
ASV_12781	45
ASV_10640	45
ASV_25382	45
ASV_24161	45
ASV_5540	45
ASV_4825	45
ASV_22032	45
ASV_25400	45
ASV_17038	45
ASV_3084	45
ASV_25462	45
ASV_10638	45
ASV_25445	45
ASV_24121	45
ASV_23360	45
ASV_1587	45
ASV_25326	45
ASV_5621	45
ASV_15599	45
ASV_3547	45
ASV_25300	45
ASV_14493	45
ASV_7192	45
ASV_25478	45
ASV_4247	45
ASV_23353	45
ASV_25468	45
ASV_20711	45
ASV_25447	45
ASV_25334	45
ASV_24127	45
ASV_19823	45
ASV_16765	45
ASV_13466	45
ASV_4588	45
ASV_25455	45
ASV_11066	45
ASV_9860	45
ASV_23359	45
ASV_20467	45
ASV_25515	45
ASV_5680	45
ASV_25469	45
ASV_11955	45
ASV_24130	45
ASV_21411	45
ASV_24175	45
ASV_25369	45
ASV_23344	45
ASV_22780	45
ASV_25425	45
ASV_17214	45
ASV_7380	45
ASV_13558	45
ASV_19819	45
ASV_2907	45
ASV_24157	45
ASV_25446	45
ASV_24131	45
ASV_25349	45
ASV_20698	46
ASV_2894	46
ASV_23348	46
ASV_533	46
ASV_25285	46
ASV_18598	46
ASV_1514	46
ASV_7658	46
ASV_14494	46
ASV_25322	46
ASV_2599	46
ASV_10778	46
ASV_4363	46
ASV_25357	46
ASV_22373	46
ASV_25351	46
ASV_787	46
ASV_25379	46
ASV_17210	46
ASV_2322	46
ASV_22378	46
ASV_5740	46
ASV_10334	46
ASV_23358	46
ASV_16766	46
ASV_813	46
ASV_25296	46
ASV_25361	46
ASV_12528	46
ASV_25502	46
ASV_22778	46
ASV_9916	46
ASV_2548	46
ASV_14258	46
ASV_21185	46
ASV_2853	46
ASV_25327	46
ASV_21721	46
ASV_25372	46
ASV_25355	46
ASV_25439	46
ASV_5963	46
ASV_10333	46
ASV_16909	46
ASV_5062	46
ASV_25471	46
ASV_25504	46
ASV_25522	46
ASV_25448	46
ASV_20236	46
ASV_20029	46
ASV_572	47
ASV_25521	47
ASV_564	47
ASV_8678	47
ASV_289	47
ASV_4959	47
ASV_22379	47
ASV_9402	47
ASV_12779	47
ASV_8	47
ASV_2126	47
ASV_10280	47
ASV_22382	47
ASV_3507	47
ASV_25330	47
ASV_13557	47
ASV_24156	47
ASV_14497	47
ASV_19370	47
ASV_22775	47
ASV_23349	47
ASV_10704	47
ASV_19373	47
ASV_2205	47
ASV_25358	47
ASV_1724	47
ASV_24120	47
ASV_4246	47
ASV_13827	47
ASV_20950	47
ASV_25419	47
ASV_25354	47
ASV_2420	47
ASV_25487	47
ASV_1973	47
ASV_20940	47
ASV_188	47
ASV_22773	47
ASV_5132	47
ASV_13258	47
ASV_1439	47
ASV_8903	47
ASV_2316	47
ASV_2911	47
ASV_535	47
ASV_3743	47
ASV_2218	47
ASV_21726	47
ASV_12273	47
ASV_9079	47
ASV_25492	47
ASV_10853	47
ASV_22031	47
ASV_24164	47
ASV_24160	47
ASV_6532	47
ASV_25317	48
ASV_21717	48
ASV_18238	48
ASV_18788	48
ASV_22021	48
ASV_20942	48
ASV_22365	48
ASV_20466	48
ASV_20939	48
ASV_20937	48
ASV_21179	48
ASV_17912	48
ASV_13465	48
ASV_5510	48
ASV_25283	48
ASV_20938	48
ASV_25418	48
ASV_10509	48
ASV_25505	48
ASV_25319	48
ASV_17215	48
ASV_21425	48
ASV_25281	48
ASV_19824	48
ASV_25506	48
ASV_25526	48
ASV_25493	48
ASV_6605	48
ASV_244	48
ASV_25282	48
ASV_279	48
ASV_905	48
ASV_21727	48
ASV_3136	48
ASV_23343	48
ASV_2855	48
ASV_16321	48
ASV_7	48
ASV_11564	48
ASV_15868	48
ASV_8526	48
ASV_13467	48
ASV_2045	48
ASV_16905	48
ASV_2264	48
ASV_16021	48
ASV_16762	48
ASV_10977	48
ASV_9582	48
ASV_15361	48
ASV_19583	48
ASV_286	48
ASV_1739	48
ASV_8060	48
ASV_20708	48
ASV_12366	48
ASV_13828	48
ASV_9537	48
ASV_1177	48
ASV_652	48
ASV_16906	48
ASV_16465	48
ASV_1733	48
ASV_20463	48
ASV_4206	48
ASV_2236	48
ASV_23341	48
ASV_22364	48
ASV_13830	48
ASV_6	48
ASV_277	48
ASV_11064	48
ASV_3810	48
ASV_22022	48
ASV_25422	48
ASV_18792	48
ASV_559	48
ASV_8817	48
ASV_3687	48
ASV_6885	48
ASV_20700	48
ASV_2705	48
ASV_16323	48
ASV_21	48
ASV_1441	48
ASV_11483	48
ASV_21426	48
ASV_25495	48
ASV_1275	48
ASV_5074	48
ASV_82	48
ASV_15481	48
ASV_1203	48
ASV_12110	48
ASV_7616	48
ASV_25525	48
ASV_761	48
ASV_5263	48
ASV_11875	48
ASV_18431	48
ASV_20468	48
ASV_2095	48
ASV_10070	48
ASV_12270	48
ASV_15096	48
ASV_25331	48
ASV_25368	48
ASV_2514	48
ASV_2153	48
ASV_25377	48
ASV_7618	48
ASV_19003	48
ASV_25366	48
ASV_20458	48
ASV_1420	48
ASV_2981	48
ASV_8614	48
ASV_18430	48
ASV_3303	48
ASV_1876	48
ASV_13260	48
ASV_21715	48
ASV_16026	48
ASV_15600	48
ASV_3499	48
ASV_84	48
ASV_5235	48
ASV_3298	48
ASV_24163	48
ASV_24136	48
ASV_16613	48
ASV_16771	48
ASV_11566	48
ASV_20710	48
ASV_18795	48
ASV_4915	49
ASV_8860	49
ASV_2404	49
ASV_12271	49
ASV_1101	49
ASV_10202	49
ASV_9917	49
ASV_25473	49
ASV_5946	49
ASV_5208	49
ASV_25353	49
ASV_63	49
ASV_19578	49
ASV_796	49
ASV_25511	49
ASV_2	49
ASV_25370	49
ASV_1190	49
ASV_6904	49
ASV_776	49
ASV_9400	49
ASV_3042	49
ASV_25386	49
ASV_8993	49
ASV_25427	49
ASV_17039	49
ASV_25342	49
ASV_517	49
ASV_18425	49
ASV_12873	49
ASV_25356	49
ASV_2917	49
ASV_6981	49
ASV_7923	49
ASV_815	49
ASV_25348	49
ASV_20027	49
ASV_2837	49
ASV_13369	49
ASV_10922	49
ASV_25371	49
ASV_6886	49
ASV_22366	49
ASV_3670	49
ASV_9494	49
ASV_25453	49
ASV_4860	49
ASV_20462	49
ASV_25503	49
ASV_25413	49
ASV_25341	49
ASV_2954	49
ASV_1688	49
ASV_6007	49
ASV_25350	49
ASV_8026	49
ASV_24141	49
ASV_25336	49
ASV_2503	49
ASV_577	49
ASV_7300	49
ASV_14501	49
ASV_13926	49
ASV_87	49
ASV_5822	49
ASV_3392	49
ASV_5834	49
ASV_8439	49
ASV_15229	49
ASV_2669	49
ASV_3283	49
ASV_3639	49
ASV_5039	49
ASV_17388	49
ASV_5073	49
ASV_1360	49
ASV_59	49
ASV_5142	49
ASV_25417	49
ASV_1809	49
ASV_13642	49
ASV_119	49
ASV_25480	49
ASV_25484	49
ASV_7614	49
ASV_3079	49
ASV_4550	49
ASV_15485	49
ASV_1132	49
ASV_1610	49
ASV_2744	49
ASV_12037	49
ASV_1976	49
ASV_6709	49
ASV_25284	49
ASV_20026	49
ASV_2312	50
ASV_456	50
ASV_2490	50
ASV_19371	50
ASV_143	50
ASV_25390	50
ASV_24143	50
ASV_25304	50
ASV_19173	50
ASV_22771	50
ASV_7617	50
ASV_12364	50
ASV_4464	50
ASV_4496	50
ASV_73	50
ASV_12967	50
ASV_8396	50
ASV_5390	50
ASV_4945	50
ASV_4972	50
ASV_9535	50
ASV_591	50
ASV_7275	50
ASV_7754	50
ASV_2198	51
ASV_5501	51
ASV_14978	51
ASV_11412	51
ASV_5821	51
ASV_1786	51
ASV_847	51
ASV_14078	51
ASV_18183	51
ASV_8748	51
ASV_10706	51
ASV_21619	51
ASV_4297	51
ASV_3536	51
ASV_156	51
ASV_3563	51
ASV_6052	51
ASV_7219	52
ASV_3953	52
ASV_17676	52
ASV_1769	52
M._asiaticum_ATCC_25276_T_	52
ASV_1600	52
ASV_1468	52
ASV_35	52
ASV_9993	52
ASV_15697	52
ASV_10894	52
ASV_16464	52
ASV_10859	52
ASV_11576	52
ASV_8283	52
ASV_1162	52
CP059165.1_920349_M._vicinigor	52
ASV_15223	52
ASV_1186	52
ASV_6244	52
ASV_5891	52
ASV_1281	52
ASV_5478	52
ASV_3384	52
ASV_4909	52
ASV_7655	52
ASV_5780	52
ASV_1033	52
ASV_18325	52
ASV_9693	52
ASV_3066	52
ASV_2151	52
ASV_3739	52
ASV_1554	52
ASV_10143	52
ASV_25457	52
ASV_10421	52
ASV_1577	52
ASV_2495	52
ASV_1811	52
ASV_3223	52
ASV_2826	52
ASV_8645	52
ASV_980	52
ASV_8535	52
ASV_1929	52
ASV_5693	52
ASV_160	52
ASV_86	52
ASV_284	52
ASV_3296	52
ASV_19375	52
ASV_2775	52
ASV_12201	52
ASV_11709	52
ASV_18789	52
ASV_4431	52
ASV_15866	52
ASV_3320	52
ASV_425	53
ASV_3128	53
ASV_6336	53
ASV_1100	53
ASV_6003	53
ASV_6564	53
ASV_18614	53
ASV_15738	53
ASV_10641	54
ASV_13893	54
ASV_19733	54
ASV_19389	54
ASV_9583	55
ASV_1798	55
ASV_5679	55
ASV_2426	55
ASV_5858	55
ASV_81	55
ASV_6238	55
ASV_9242	55
ASV_2305	55
ASV_19582	55
ASV_25307	55
ASV_21412	55
ASV_11565	55
ASV_332	55
ASV_6932	55
ASV_3030	55
ASV_10510	55
ASV_1633	55
ASV_25429	55
ASV_6628	55
ASV_3107	55
ASV_22377	55
ASV_25287	55
ASV_25286	55
ASV_6760	55
ASV_2636	55
ASV_6834	55
ASV_23345	55
ASV_25297	55
ASV_3277	55
ASV_7852	55
ASV_45	55
ASV_24170	55
ASV_11069	55
ASV_16477	55
ASV_634	55
ASV_24128	55
ASV_4	55
ASV_8992	55
ASV_12112	55
ASV_9641	55
ASV_1343	55
ASV_2763	55
ASV_862	55
ASV_984	55
ASV_1634	55
ASV_25501	55
ASV_4159	55
ASV_924	55
ASV_174	55
ASV_443	55
ASV_2355	55
ASV_3058	55
ASV_7878	55
ASV_2399	55
ASV_5541	55
ASV_21413	55
ASV_8995	55
ASV_3811	55
ASV_313	55
ASV_12506	55
ASV_19581	55
ASV_25428	55
ASV_1264	55
ASV_5642	55
ASV_5364	55
ASV_1302	55
ASV_11806	55
ASV_2125	55
ASV_14498	55
ASV_9587	55
ASV_3889	55
ASV_10199	55
ASV_25414	55
ASV_14371	55
ASV_6585	55
ASV_2647	55
ASV_2240	55
ASV_11636	55
ASV_177	55
ASV_25373	55
ASV_17216	55
ASV_6240	55
ASV_25290	55
ASV_2880	55
ASV_6642	55
ASV_16910	55
ASV_741	55
ASV_24144	55
ASV_4998	55
ASV_25421	55
ASV_3343	55
ASV_4365	55
ASV_2631	55
ASV_72	55
ASV_18790	55
ASV_17389	55
ASV_25298	55
ASV_12612	55
ASV_25374	55
ASV_4719	55
ASV_22368	55
ASV_2023	55
ASV_442	55
ASV_25467	55
ASV_18794	55
ASV_25451	55
ASV_7164	55
ASV_3194	55
ASV_802	55
ASV_8249	55
ASV_8644	55
ASV_822	55
ASV_25385	55
ASV_1340	55
ASV_1196	55
ASV_3695	55
ASV_1862	55
ASV_5945	55
ASV_25465	55
ASV_10022	55
ASV_8814	55
ASV_10133	55
ASV_8959	55
ASV_25475	55
ASV_1237	55
ASV_22020	55
ASV_18233	55
ASV_24162	55
ASV_25488	55
ASV_25432	55
ASV_11711	55
ASV_7217	55
ASV_8766	55
ASV_9584	55
ASV_25364	55
ASV_25494	55
ASV_25423	55
ASV_25444	55
ASV_25514	55
ASV_7033	55
ASV_8613	55
ASV_8280	55
ASV_25309	55
ASV_25496	55
ASV_24119	55
ASV_664	55
ASV_15227	55
ASV_155	55
ASV_18426	55
ASV_5048	55
ASV_24125	55
ASV_228	55
ASV_25301	55
ASV_676	55
ASV_24139	55
ASV_10386	55
ASV_3827	55
ASV_4495	55
ASV_6806	55
ASV_9194	55
ASV_683	55
ASV_22767	55
ASV_1030	55
ASV_1057	55
ASV_12272	55
ASV_10639	55
ASV_10920	55
ASV_24177	55
ASV_25437	55
ASV_5123	55
ASV_1280	55
ASV_8862	55
ASV_13641	55
ASV_24124	55
ASV_6063	56
ASV_18102	56
ASV_26624	56
ASV_12285	56
ASV_18258	56
ASV_19849	56
ASV_23048	56
ASV_26492	56
ASV_18435	56
ASV_18247	56
ASV_19929	56
ASV_9126	56
ASV_22992	56
ASV_817	56
ASV_11183	56
ASV_12369	56
ASV_6046	56
ASV_17549	56
ASV_25586	56
ASV_9949	56
ASV_22988	56
ASV_19723	56
ASV_2712	56
ASV_13525	56
ASV_2928	56
ASV_2458	56
ASV_10994	56
ASV_24551	56
ASV_20493	56
ASV_9622	56
ASV_26472	56
ASV_16534	56
ASV_25578	56
ASV_23633	56
ASV_7541	56
ASV_4816	56
ASV_12170	56
ASV_13649	56
ASV_18100	56
ASV_11081	56
ASV_22336	56
ASV_2735	56
ASV_9500	56
ASV_5323	56
ASV_16341	56
ASV_16343	56
ASV_10579	56
ASV_22043	56
ASV_12438	56
ASV_16785	56
ASV_16342	56
ASV_12123	56
ASV_17317	57
ASV_9869	57
ASV_13842	57
ASV_10434	57
ASV_3698	57
ASV_19129	57
ASV_6186	57
ASV_14107	57
ASV_24465	57
ASV_9894	57
ASV_13646	57
ASV_6569	57
ASV_2838	57
ASV_10823	57
ASV_21291	57
ASV_3157	57
ASV_20579	57
ASV_11026	57
ASV_24433	58
ASV_6446	58
ASV_26453	58
ASV_26870	58
ASV_24557	58
ASV_26204	58
ASV_26364	58
ASV_9900	58
ASV_14431	58
ASV_26872	58
ASV_24216	58
ASV_26865	58
ASV_26408	58
ASV_12485	58
ASV_8792	58
ASV_17341	58
ASV_5715	58
ASV_25589	58
ASV_25567	58
ASV_16925	58
ASV_16480	58
ASV_24497	58
ASV_26739	58
ASV_26365	58
ASV_13981	58
ASV_22492	58
ASV_25306	59
ASV_25305	59
ASV_4898	59
ASV_16714	59
ASV_16438	59
ASV_18908	59
ASV_7145	59
ASV_1046	59
ASV_16770	59
ASV_12325	59
ASV_21558	59
ASV_19600	59
ASV_2441	59
ASV_853	59
ASV_283	59
ASV_5167	59
ASV_26212	60
ASV_26209	60
ASV_18504	60
ASV_13891	60
ASV_8263	60
ASV_18340	60
ASV_3181	60
ASV_4252	60
ASV_8795	60
ASV_23578	60
ASV_24468	60
ASV_2736	60
ASV_8530	60
ASV_16844	60
ASV_9380	60
ASV_26345	60
ASV_22963	60
ASV_9291	60
ASV_8031	60
ASV_8419	60
ASV_19592	60
ASV_3812	60
ASV_19503	60
ASV_6310	60
ASV_10410	60
ASV_22151	60
ASV_10612	60
ASV_15445	-1
ASV_10675	61
ASV_9377	61
ASV_17122	61
ASV_1741	61
ASV_1330	61
ASV_16621	61
ASV_3068	61
ASV_2183	61
ASV_22965	61
ASV_19496	61
ASV_7369	61
ASV_11490	61
ASV_2344	61
ASV_6942	61
ASV_11310	61
ASV_1368	61
ASV_15066	61
ASV_12045	61
ASV_8633	61
ASV_6346	61
ASV_11768	61
ASV_6616	61
ASV_10168	61
ASV_22507	61
ASV_9094	62
ASV_16253	62
ASV_15754	62
ASV_11675	62
ASV_14028	62
ASV_18728	62
ASV_5813	62
ASV_2096	62
ASV_16838	62
ASV_21446	62
[truncated: 6,046 more rows]
